# Supplementary material for: Characterization of the oral virome in patients with diabetes mellitus
Source: Front Cell Infect Microbiol. 2025 Sep 3;15:1607798. doi: 10.3389/fcimb.2025.1607798 (PMC12440900; doi:10.3389/fcimb.2025.1607798)
Supplement: Supplementary file 1 [file Table1.xlsx]

## Sheet: 样本信息
		Table S1| Detailed information of 85 oral metagenomic samples included in this study.
Run	Bases	Bio	Sample	Height	Age	Sex	Mass	BMI	Group	host_disease
SRR8114009	2060817957	SAMN09842366	T1DM1	1.55	14	male	36.5	15.19	DM	type 1 diabetes mellitus
SRR8114013	2032969296	SAMN09842362	T1DM5	1.41	9	male	48.85	24.57	DM	type 1 diabetes mellitus
SRR8114014	1862692487	SAMN09842361	T1DM6	1.05	5	male	15.45	14.01	DM	type 1 diabetes mellitus
SRR8114016	1184551435	SAMN09842359	T1DM8	1.75	17	female	62.8	20.51	DM	type 1 diabetes mellitus
SRR8114017	1804926070	SAMN09842358	T1DM9	1.74	17	female	63.8	21.07	DM	type 1 diabetes mellitus
SRR8114037	1444880634	SAMN09837434	T1DM25	1.65	29	female	71	25.77	DM	type 1 diabetes mellitus
SRR8114038	219900371	SAMN09837433	T1DM26	1.65	29	female	72.2	26.52	DM	type 1 diabetes mellitus
SRR8114039	3433103835	SAMN09837432	T1DM27	1.65	29	female	66.5	24.43	DM	type 1 diabetes mellitus
SRR8114040	1136086702	SAMN09837431	T1DM28	0.99	3	male	16.75	17.09	DM	type 1 diabetes mellitus
SRR8114041	1273324200	SAMN09837430	T1DM29	0.98	3	male	16.5	17.18	DM	type 1 diabetes mellitus
SRR8114047	1938781945	SAMN09837424	T1DM35	1.74	40	male	87.5	28.9	DM	type 1 diabetes mellitus
SRR8114048	1104941171	SAMN09837423	T1DM36	1.74	40	male	86.9	29.04	DM	type 1 diabetes mellitus
SRR8114050	404501632	SAMN09837419	T1DM38	1.56	14	male	39.2	16.11	DM	type 1 diabetes mellitus
SRR8114051	2175984282	SAMN09837418	T1DM39	1.61	37	female	62.5	24.41	DM	type 1 diabetes mellitus
SRR8114052	2807829624	SAMN09837417	T1DM40	1.61	37	female	50.5	19.48	DM	type 1 diabetes mellitus
SRR8114054	3442805832	SAMN09837415	T1DM42	1.75	13	male	55.5	18.12	DM	type 1 diabetes mellitus
SRR8114055	2075722671	SAMN09837414	T1DM43	1.74	13	male	54	17.84	DM	type 1 diabetes mellitus
SRR8114056	3904766646	SAMN09837413	T1DM44	1.72	13	male	55.6	18.79	DM	type 1 diabetes mellitus
SRR8114062	1404463400	SAMN09837407	T1DM50	1.76	49	male	78.3	25.28	DM	type 1 diabetes mellitus
SRR8114063	4345846073	SAMN09837406	T1DM51	1.76	49	male	78.8	25.44	DM	type 1 diabetes mellitus
SRR8114069	752205808	SAMN09837400	T1DM57	1.41	9	male	48.65	24	DM	type 1 diabetes mellitus
SRR8114070	1582314006	SAMN09837399	T1DM58	1.05	5	male	16.15	15	DM	type 1 diabetes mellitus
SRR8114071	1303851460	SAMN09837398	T1DM59	1.05	5	male	16.25	15	DM	type 1 diabetes mellitus
SRR8114073	1830816657	SAMN09837396	T1DM61	1.76	19	female	76	25	DM	type 1 diabetes mellitus
SRR8114074	274449866	SAMN09837395	T1DM62	1.75	17	female	63	21	DM	type 1 diabetes mellitus
SRR8114076	2115416906	SAMN09837392	T1DM64	1.67	28	female	59.6	21	DM	type 1 diabetes mellitus
SRR8114079	1527424713	SAMN09837388	T1DM67	1.84	30	male	68.65	20	DM	type 1 diabetes mellitus
SRR8114080	917305264	SAMN09837387	T1DM68	1.84	30	male	68.5	20	DM	type 1 diabetes mellitus
SRR8114081	619448475	SAMN09837386	T1DM69	1.83	30	male	70	21	DM	type 1 diabetes mellitus
SRR8114082	507712674	SAMN09837385	T1DM70	1.72	24	female	56.85	19	DM	type 1 diabetes mellitus
SRR8114083	947072752	SAMN09837384	T1DM71	1.72	24	female	57.5	19	DM	type 1 diabetes mellitus
SRR8114022	1114658189	SAMN09842353	T1DM14	1.6	37	female	93.5	36.52	DM	type 1 diabetes mellitus
SRR8114084	1876173251	SAMN09837383	T1DM72	1.82	58	male	77	23	DM	type 1 diabetes mellitus
SRR8114085	712757255	SAMN09837382	T1DM73	1.82	58	male	76.6	23	DM	type 1 diabetes mellitus
SRR8114086	924418058	SAMN09837381	T1DM74	1.81	58	male	75.9	23	DM	type 1 diabetes mellitus
SRR8114087	1738728796	SAMN09837380	T1DM75	1.6	37	female	95	37	DM	type 1 diabetes mellitus
SRR8114088	1404282132	SAMN09837379	T1DM76	1.6	37	female	93	36	DM	type 1 diabetes mellitus
SRR8114095	1795588186	SAMN09837372	T1DM83	1.6	62	male			DM	type 1 diabetes mellitus
SRR8114096	2400789579	SAMN09837371	T1DM84	1.6	62	male	69.6	27	DM	type 1 diabetes mellitus
SRR8114097	1738048386	SAMN09837370	T1DM85	1.6	62	male	64.5	25	DM	type 1 diabetes mellitus
SRR8114029	366049476	SAMN09837442	T1DM17	1.66	72	male	83	30.12	DM	type 2 diabetes mellitus
SRR8114030	2367563273	SAMN09837441	T1DM18	1.66	72	male	84.4	31	DM	type 2 diabetes mellitus
SRR8114031	312939873	SAMN09837440	T1DM19	1.56	53	female	61.2	25.15	DM	type 2 diabetes mellitus
SRR8114032	509640989	SAMN09837439	T1DM20	1.56	53	female	62	25.48	DM	type 2 diabetes mellitus
SRR8114033	3474455598	SAMN09837438	T1DM21	1.56	53	female	62.2	25.89	DM	type 2 diabetes mellitus
SRR8114010	3302270265	SAMN09842365	T1DM2	1.67	43	male	98.6	35.35	HC
SRR8114011	536602504	SAMN09842364	T1DM3	1.64	16	female	77.2		HC
SRR8114012	515487191	SAMN09842363	T1DM4	1.62	16	female	76.95	29.32	HC
SRR8114015	389249687	SAMN09842360	T1DM7	1.61	34	female	101	38.48	HC
SRR8114018	175517289	SAMN09842357	T1DM10	1.67	14	female	52	18.65	HC
SRR8114019	2628228054	SAMN09842356	T1DM11	1.68	14	female	55.65	19.72	HC
SRR8114020	597072205	SAMN09842355	T1DM12	1.71			49.8	17.03	HC
SRR8114021	1401141354	SAMN09842354	T1DM13	1.71			49.5	16.93	HC
SRR8114023	869778026	SAMN09837444	T1DM15	1.55	69	female	70.75	29.45	HC
SRR8114024	1399691713	SAMN09837443	T1DM16	1.55	69	female	71	29.94	HC
SRR8114034	3777170283	SAMN09837437	T1DM22	1.77	57	male	67.4	21.51	HC
SRR8114035	3245869909	SAMN09837436	T1DM23	1.77	57	male	70.1	22.12	HC
SRR8114036	1852583805	SAMN09837435	T1DM24	1.77	57	male	69.4	22.15	HC
SRR8114042	638004658	SAMN09837429	T1DM30	1.1	5	male	18.1	14.96	HC
SRR8114043	879469211	SAMN09837428	T1DM31	1.09	5	male	18.3	15.4	HC
SRR8114044	688911061	SAMN09837427	T1DM32	1.62	36	female	82.7	31.51	HC
SRR8114045	1005656563	SAMN09837426	T1DM33	1.62	36	female	82.5	31.83	HC
SRR8114046	344956623	SAMN09837425	T1DM34	1.62	36	female	83.25	31.72	HC
SRR8114049	1171595942	SAMN09837421	T1DM37	1.42	10	female	36.3	18	HC
SRR8114053	5699194410	SAMN09837416	T1DM41	1.64	35	male	78	29	HC
SRR8114057	1052913248	SAMN09837412	T1DM45	1.74	15	female	59.8	19.75	HC
SRR8114058	2541735615	SAMN09837411	T1DM46	1.73	15	female	58.9	19.68	HC
SRR8114059	950340338	SAMN09837410	T1DM47	1.73	15	female	59.7	19.95	HC
SRR8114060	2927691320	SAMN09837409	T1DM48	1.68	45	female	66.4	23.53	HC
SRR8114061	225631876	SAMN09837408	T1DM49	1.68	45	female	66.8	23.67	HC
SRR8114064	3386764427	SAMN09837405	T1DM52	1.67	43	male	99.9	36	HC
SRR8114065	1082466375	SAMN09837404	T1DM53	1.67	43	male	97.3	35	HC
SRR8114066	639277465	SAMN09837403	T1DM54	1.64	16	female	77.2	29	HC
SRR8114067	2650468827	SAMN09837402	T1DM55	1.59	12	female	75.45	30	HC
SRR8114068	1071702038	SAMN09837401	T1DM56	1.59	12	female	75.6	30	HC
SRR8114072	2257453850	SAMN09837397	T1DM60	1.61	34	female	98.4	38	HC
SRR8114075	764426582	SAMN09837394	T1DM63	1.67	14	female	55.4	20	HC
SRR8114077	1559232286	SAMN09837391	T1DM65	1.7	58	female	59.45	21	HC
SRR8114078	2102564261	SAMN09837389	T1DM66	1.7	58	female	60	21	HC
SRR8114089	634172939	SAMN09837378	T1DM77	1.53	57	female	86.6	37	HC
SRR8114090	568671367	SAMN09837377	T1DM78	1.53	57	female	87.1	37	HC
SRR8114091	1100373247	SAMN09837376	T1DM79	1.53	57	female	86.9	37	HC
SRR8114092	1182649582	SAMN09837375	T1DM80	1.58	60	female			HC
SRR8114093	1054534111	SAMN09837374	T1DM81	1.58	60	female	65.5	26	HC
SRR8114094	2231512854	SAMN09837373	T1DM82	1.57	60	female	65.05	26	HC
