# Supplementary material for: Characterization of the oral virome in patients with diabetes mellitus
Source: Front Cell Infect Microbiol. 2025 Sep 3;15:1607798. doi: 10.3389/fcimb.2025.1607798 (PMC12440900; doi:10.3389/fcimb.2025.1607798)
Supplement: Supplementary file 2 [file Table2.xlsx]

## Sheet: virus.family
Table S2 Detailed information of the 2 differential virus family identified by wilcox test (FC>1.2, pvalue<0.05).
Virus_family_name	Mean abundance(DM)	Mean abundance(HC)	FC	enriched	p_value
Podoviridae	0.861640277362025	0.211244978843958	4.07886749345413	DM	9.0875199399099e-05
Microviridae	0.0193124452473793	0.0545967870100269	2.82702611247199	HC	0.0251376258034447
Mean abundance(DM): Mean relative abundance in DM group
Mean abundance(HC): Mean relative abundance in HC group
FC: Fold Change,the larger mean abundance divided by the smaller mean abundance between the DM and HC groups
