# Supplementary material for: Characterization of the oral virome in patients with diabetes mellitus
Source: Front Cell Infect Microbiol. 2025 Sep 3;15:1607798. doi: 10.3389/fcimb.2025.1607798 (PMC12440900; doi:10.3389/fcimb.2025.1607798)
Supplement: Supplementary file 3 [file Table4.xls]

## Sheet: oral_virome_ko(1)
Table S4|The functional differences of the oral virome between DM and HC.
KO	Control	Control_n	Disease	Disease_n	p_value	q	definition	HC_rate	DM_rate	X2	enrich	sig
K00059	0	770	6	355	0.00102778	0.100429	3-oxoacyl-[acyl-carrier protein] reductase [EC:1.1.1.100]	0	0.0166205	Metabolism	DM	**
K00364	11	759	0	361	0.020571	0.402016	GMP reductase [EC:1.7.1.7]	0.0142857	0	Metabolism	HC	*
K00763	13	757	0	361	0.0126718	0.279597	nicotinate phosphoribosyltransferase [EC:6.3.4.21]	0.0168831	0	Metabolism	HC	*
K00969	11	759	0	361	0.020571	0.402016	nicotinate-nucleotide adenylyltransferase [EC:2.7.7.18]	0.0142857	0	Metabolism	HC	*
K01447	61	709	70	291	7.65e-08	5.24e-05	N-acetylmuramoyl-L-alanine amidase [EC:3.5.1.28]	0.0792208	0.193906	Metabolism	DM	***
K01493	0	770	5	356	0.00325078	0.171041	dCMP deaminase [EC:3.5.4.12]	0	0.0138504	Metabolism	DM	**
K01916	12	758	0	361	0.012267	0.279597	NAD+ synthase [EC:6.3.1.5]	0.0155844	0	Metabolism	HC	*
K02334	18	752	17	344	0.041586	0.557742	DNA polymerase bacteriophage-type [EC:2.7.7.7]	0.0233766	0.0470914	Metabolism	DM	*
K03465	0	770	6	355	0.00102778	0.100429	thymidylate synthase (FAD) [EC:2.1.1.148]	0	0.0166205	Metabolism	DM	**
K04773	18	752	2	359	0.0492564	0.623915	protease IV [EC:3.4.21.-]	0.0233766	0.00554017	Metabolism	HC	*
K06206	0	770	4	357	0.0102623	0.279597	sugar fermentation stimulation protein A	0	0.0110803	Metabolism	DM	*
K06904	12	758	27	334	1.49e-06	0.000510658	Escherichia/Staphylococcus phage prohead protease	0.0155844	0.0747922	Metabolism	DM	***
K08281	12	758	0	361	0.012267	0.279597	nicotinamidase/pyrazinamidase [EC:3.5.1.19 3.5.1.-]	0.0155844	0	Metabolism	HC	*
K12132	18	752	2	359	0.0492564	0.623915	eukaryotic-like serine/threonine-protein kinase [EC:2.7.11.1]	0.0233766	0.00554017	Metabolism	HC	*
K12410	14	756	1	360	0.0468562	0.616339	NAD-dependent protein deacetylase/lipoamidase [EC:2.3.1.286 2.3.1.313]	0.0181818	0.00277008	Metabolism	HC	*
K17733	30	740	4	357	0.00859359	0.267183	peptidoglycan LD-endopeptidase CwlK [EC:3.4.-.-]	0.038961	0.0110803	Metabolism	HC	**
K18697	0	770	5	356	0.00325078	0.171041	phosphatidylglycerophosphatase C [EC:3.1.3.27]	0	0.0138504	Metabolism	DM	**
Note: "*"p<0.05,"**"p<0.01,"***"p<0.001
