# Supplementary material for: Characterization of the oral virome in patients with diabetes mellitus
Source: Front Cell Infect Microbiol. 2025 Sep 3;15:1607798. doi: 10.3389/fcimb.2025.1607798 (PMC12440900; doi:10.3389/fcimb.2025.1607798)
Supplement: Supplementary file 4 [file Table3.xlsx]

## Sheet: virus.votu
Table S3 | Detailed information of the 1131 differential virus votu identified by wilcox test (FC>1.2, pvalue<0.05).
Virus_name	Mean abundance(DM)	Mean abundance(HC)	FC	enriched	p_value	qvalue
HMP_0533.k81_244734	0.000678564109367459	0.00300635644343906	4.43046780980137	HC	0.00010195323798141	0.0639509660815012
Shi_2020_34.k81_47013	0.00133103410500385	0.00249745599505723	1.87632757543054	HC	0.000109803940042597	0.0639509660815012
Zeller_2014_05.k121_135613_1	6.26171480361282e-05	0.00214836486936391	34.3095292063504	HC	0.000127445484584726	0.0639509660815012
Zhang_2015_028.ctg_411_1	0.00211894266127605	0.00446754198293205	2.10838266866629	HC	0.000129881863784023	0.0639509660815012
Wang_2019_17.k81_151794	0.000559164857786642	0.00210486782307206	3.76430634679693	HC	0.00013215863370179	0.0639509660815012
Heintz_2016_40.k141_38163	3.45205775754525e-05	0.00264194230111847	76.5323898577279	HC	0.000132980835831573	0.0639509660815012
Wang_2019_31.k81_20364	0.000388190055847712	0.00179955206321364	4.63575003044285	HC	0.000135107674820073	0.0639509660815012
Shi_2020_05.k81_20407	0.000262281121440611	0.00213064918802203	8.12353240034656	HC	0.000148852655905664	0.0654783469168995
HMP_0975.k81_215778	0.00250123084095341	0.00657224773515854	2.62760542831519	HC	0.000152090036122982	0.0654783469168995
HMP_0156.k81_311614	0.000428309954423278	0.00908823075003097	21.2188174852679	HC	0.000158096612274204	0.0654783469168995
Heintz_2016_50.k141_112827	0.00107418036946369	0.00549969555399134	5.11989951625834	HC	0.000166540666192309	0.0662165688780621
HMP_0447.k81_5863	0.00269050918195463	0.0124605350195989	4.63129250893188	HC	0.000178392696055678	0.0673192952700645
Heintz_2016_54.k141_5088	6.9129303424436e-06	0.0350894528265074	5075.91586900091	HC	0.000182859252745648	0.0673192952700645
HMP_0170.k81_4463	0.0165157876063367	0.000537916750565814	30.7032409549699	DM	0.000203729005592121	0.0687573810236546
Zhang_2015_091.ctg_7_1	0.00252651852504563	0.000490392560447409	5.15203273626451	DM	0.000203818071816066	0.0687573810236546
HMP_0896.k81_55452	0.0405046832496649	0.00149592288864145	27.0767186980139	DM	0.000209894785969545	0.0687573810236546
Heintz_2016_41.k141_92239	0.00306705459662992	2.22963176288745e-05	137.558795478316	DM	0.00021547289182999	0.0687573810236546
Wang_2019_33.k81_29808	0.000382347662216698	0.00209543004752975	5.48043117455272	HC	0.000222127584002349	0.0687573810236546
Goltsman_2018_070.k141_31487	0.000817517202607706	0.00241520442041148	2.95431632839957	HC	0.000228268971205292	0.0687573810236546
Shi_2020_34.k81_107213	0.000365713658869118	0.00513416426101112	14.0387544640452	HC	0.000240660349791792	0.0688359024826798
Heintz_2016_80.k141_108822	0.00975183461655367	4.3272147252094e-06	2253.60543347702	DM	0.000252245504880236	0.0696477866252651
Shi_2020_47.k81_254933	0.00455628377513177	0	Inf	DM	0.000264289105237249	0.0710009109745474
HMP_0324.k81_117346	0.00146008505066311	0.0073768476811516	5.05234107958392	HC	0.000327066735861817	0.0855537724859595
Zeller_2014_51.k121_223792	0.000430123180593201	0.00289602328220356	6.73300908407106	HC	0.0003434832257981	0.0875441862675157
Zhang_2015_220.ctg_1492	0.000517661851974759	0.00336309208135893	6.49669676938626	HC	0.000381800389337493	0.092560982498104
Wang_2019_40.k81_135354_1	0.000112869437822407	0.00202374331626099	17.9299494646657	HC	0.000384602043954653	0.092560982498104
Zhang_2015_232.ctg_338	0.000722946889663243	0.00574118812434133	7.94136914679257	HC	0.000394085034318546	0.092560982498104
HMP_0334.k81_170479	7.07813993340243e-05	0.00544563181477083	76.9359163001619	HC	0.000400414713019967	0.092560982498104
Caselli_2020_123.k141_43339	0.00020506254950351	0.00214534806612987	10.4619203814841	HC	0.000423618931793777	0.0956993677734124
HMP_0846.k81_317613	0.000114308002418484	0.0136293833856468	119.233851500172	HC	0.000475512059300772	0.105035330432215
Heintz_2016_02.k141_118654	0.000334435932828122	0.00355402125271598	10.6269120744944	HC	0.00049512634033343	0.106990343976398
Zhang_2015_241.ctg_433	0.000433561978428027	0.00178871988460858	4.12563825613578	HC	0.000531423927442641	0.112007242537778
Zeller_2014_49.k121_42675	0.000868864747383369	0.00525290500435621	6.0457108199816	HC	0.000540880044448023	0.112007242537778
HMP_0244.k81_84360	0.000288757767147204	0.00195447036797982	6.7685464785557	HC	0.00055811794217238	0.113218211126397
Heintz_2016_56.k141_97645	9.87994743835358e-06	0.00804434338909236	814.209128063225	HC	0.000599441048889941	0.11916888051932
HMP_0415.k81_89592	0.00166289983482827	0.00538144547334562	3.23618137462944	HC	0.000655581479598153	0.120450701705697
Heintz_2016_02.k141_228187	0.000707982393479866	0.00384833840196791	5.43564139081567	HC	0.000660549663849854	0.120450701705697
HMP_0233.k81_50527_1	0.00258384622342226	0.000123122841524612	20.9859209828726	DM	0.000662621820191319	0.120450701705697
HMP_0430.k81_104566	4.16535757768112e-05	0.00481314247555072	115.551723610491	HC	0.000664047533380836	0.120450701705697
HMP_0009.k81_121800	0.00045340293682267	0.00335766674198995	7.40548079710204	HC	0.000672145964551776	0.120450701705697
Shaiber_2020_25.k141_615698	0.0280110507571296	0.00286271479754987	9.78478568004876	DM	0.000690426346933419	0.120450701705697
Zhang_2015_087.ctg_3051	0.0109663568751634	0.00397339286324986	2.75994779589804	DM	0.000698737568992056	0.120450701705697
Heintz_2016_11.k141_54066	0.0220664296344703	0.0126724686064362	1.74128895638084	DM	0.000702831056230426	0.120450701705697
HMP_0241.k81_75026_1	0.00243204136957817	0.007652964334512	3.1467245706595	HC	0.00075773142168276	0.126525010450842
Zhang_2015_035.ctg_107	8.91564263152487e-05	0.0122958998450449	137.913780904225	HC	0.000763732457449751	0.126525010450842
HMP_0324.k81_34671	0.00203776052616386	0.000707338116066359	2.88088607114266	DM	0.000854262448342801	0.12944609045769
HMP_0704.k81_19546	0.000532442822358046	0.00288174849935537	5.41231542307751	HC	0.0008801572961804	0.12944609045769
HMP_0457.k81_13594	0.00111063767438368	0.0108196836815349	9.74186625493234	HC	0.000881450630371273	0.12944609045769
HMP_0160.k81_246643	0.00179684170404637	0.00020047519806847	8.96291272615517	DM	0.000883216529275778	0.12944609045769
Heintz_2016_02.k141_113731	0.00060513616776558	0.00381219316863296	6.29972784920327	HC	0.000895472806235449	0.12944609045769
Wang_2019_42.k81_191033	0.0010528591804802	0.00220997853224196	2.09902575122535	HC	0.000897663598213003	0.12944609045769
HMP_1102.k81_251169	0.0027162576039963	0	Inf	DM	0.000921557134275342	0.12944609045769
Heintz_2016_72.k141_109038	0.00687732590019358	0	Inf	DM	0.000921557134275342	0.12944609045769
HMP_0217.k81_79727	0.00158271789040331	0.00351606566594328	2.22153656521019	HC	0.000923950998012693	0.12944609045769
HMP_0281.k81_173081	0.000692811901762852	0.00248661126473018	3.58915783404273	HC	0.000924614931840646	0.12944609045769
HMP_0550.k81_194098_1	0.000383561462621657	0.00220601011133222	5.75138622179105	HC	0.000924614931840646	0.12944609045769
HMP_0279.k81_102390	0.0278672967982905	0.023152497606908	1.20364106160088	DM	0.000939620323384623	0.129719805756155
Zhang_2015_124.ctg_61	0.000668465907673748	0.00501830211716767	7.50719230339105	HC	0.00100026855174305	0.13602049238678
HMP_1100.k81_353041	0.000761177954573595	0.00198753277888548	2.61112761732423	HC	0.00101262740811084	0.13602049238678
Zhang_2015_180.ctg_197	0.000986372410002824	0.00216943341827513	2.19940602177723	HC	0.00102632006213707	0.1360216189019
Zeller_2014_48.k121_56974	0.00317074580256809	0.00873399913653748	2.75455671327028	HC	0.00109239177925803	0.141017847867855
Heintz_2016_44.k141_85627	0.00409007625954492	2.54228813798837e-05	160.88169544705	DM	0.00111604302944542	0.142223945034455
HMP_0641.k81_228429	0.000902019706649076	0.00277303286837503	3.0742486532546	HC	0.00113274820423566	0.142525533545601
Zhang_2015_054.ctg_280	0.0150420876548276	0.00521174516876702	2.88619016619845	DM	0.00117541947087474	0.146045869256186
Heintz_2016_08.k141_60790_1	0.00357793096529422	0.000409891329985717	8.72897449531049	DM	0.00121680401887672	0.148171254674012
Heintz_2016_02.k141_101220	0.00108183422340699	0.0100453641161231	9.28549300694839	HC	0.0012271456404001	0.148171254674012
HMP_0413.k81_43515	0.023810875478228	0.0105494440548585	2.25707396090337	DM	0.00126172775281647	0.148171254674012
Zhang_2015_054.ctg_2234	0.0376818840593994	0.00914660198078593	4.11976864616575	DM	0.00126507765934304	0.148171254674012
Heintz_2016_40.k141_40604	1.58572331266534e-05	0.00233185263606047	147.052932717562	HC	0.0012773026447064	0.148171254674012
HMP_0515.k81_406291	0.00122048284875924	0.00198169952756726	1.62370125035504	HC	0.00128606120453934	0.148171254674012
Brito_2019_184.k121_51480	0.000293850385248028	0.00522644638825796	17.7860797556774	HC	0.00129687114251902	0.148171254674012
HMP_0206.k81_34279	0.00017628664427161	0.00249038543508425	14.1269093037317	HC	0.00132171636550667	0.148474114420989
Shi_2020_31.k81_133562_1	0.0031191159890807	0.00672839215834225	2.15714714742792	HC	0.00132939599431268	0.148474114420989
HMP_0643.k81_318062	0.00111226485640072	0.00167279440339819	1.50395330192428	HC	0.00135980610427035	0.150183029738303
HMP_1038.k81_7851	0.00697414582443603	0.00994184820695881	1.4255291554307	HC	0.0014081814222636	0.152684376170325
Heintz_2016_58.k141_32450	7.79548256926491e-05	0.00661895501228978	84.9075724751948	HC	0.00145889896005621	0.15504117939139
HMP_0848.k81_407670	0.00229370267706694	0.00434466154384859	1.89416945242628	HC	0.00150552657693504	0.15504117939139
Heintz_2016_23.k141_142227_1	0.0107861921778066	0.0212076822679161	1.96618805954083	HC	0.00151069209698542	0.15504117939139
Shaiber_2020_35.k141_9885	0.024729624345439	0.133291354218623	5.38994658215285	HC	0.00154677084114501	0.15504117939139
HMP_0292.k81_133517	3.40837159661008e-05	0.00341966809679556	100.331433937447	HC	0.00160236338297546	0.15504117939139
HMP_0289.k81_169659	0.00025800494473489	0.0295893856269035	114.68534317165	HC	0.00160236338297546	0.15504117939139
HMP_0203.k81_99023	0.000986916860016413	0.00173411426727009	1.75710268769879	HC	0.00160334246183351	0.15504117939139
HMP_0723.k81_216634	0.0189160755926663	0.0054608996717935	3.46391194300293	DM	0.00161477494463637	0.15504117939139
HMP_0297.k81_40573	7.46016020438313e-07	0.00363511410365571	4872.70246759573	HC	0.00164734463307861	0.15504117939139
HMP_0170.k81_156377	9.57884163776282e-05	0.00241659051082651	25.2284211621116	HC	0.00166899646589957	0.15504117939139
HMP_0451.k81_21624	0.00189213864563541	6.23970945234327e-05	30.3241466623872	DM	0.00169647708467915	0.15504117939139
Heintz_2016_50.k141_158329	0.00107445481301519	0.00624831333464219	5.8153337478268	HC	0.00169915481927406	0.15504117939139
HMP_0379.k81_232032	0.001724891303337	0.00586778159693889	3.40182687777891	HC	0.00173844810624497	0.15504117939139
Heintz_2016_44.k141_39942	0.00377177311404468	3.14797164828133e-05	119.815981065265	DM	0.00174413046914633	0.15504117939139
Wei_2020_46.k141_371328_1	0.000650267092235144	0.00221774819374135	3.41051887789423	HC	0.00177235307146017	0.15504117939139
HMP_0804.k81_49294	0.00346268546650944	0.000928203104426813	3.73052562525927	DM	0.0017746150151163	0.15504117939139
Heintz_2016_55.k141_222891_1	0.0798948225953546	0.0358874938839166	2.22625806231514	DM	0.00180079295207634	0.15504117939139
HMP_0298.k81_196111	0.00608783221875587	1.47174386996658e-06	4136.47533581648	DM	0.00180340387415541	0.15504117939139
HMP_0515.k81_412201	0.00230455225665819	8.34321746767717e-06	276.218648930865	DM	0.00180340387415541	0.15504117939139
HMP_1033.k81_134215	0	0.00278582870634144	Inf	HC	0.00181039569253764	0.15504117939139
HMP_0903.k81_234929	0	0.00353941813168531	Inf	HC	0.00181039569253764	0.15504117939139
HMP_0297.k81_244562	3.76825250009976e-05	0.00744710145314435	197.627453387139	HC	0.00182236329555896	0.15504117939139
Heintz_2016_01.k141_173185_1	0.00300786286036941	0.0124116249683543	4.12639323816445	HC	0.00182437678011633	0.15504117939139
Zhang_2015_207.ctg_373	9.81922040546996e-06	0.00768656673343456	782.808249130718	HC	0.00182577486978164	0.15504117939139
Zeller_2014_52.k121_60413	0.00186779766137577	0.000168705402575374	11.0713565354926	DM	0.00184166907530453	0.15504117939139
Heintz_2016_84.k141_19409	0.0161407805992317	0.0297127929919305	1.84085229393087	HC	0.00185538435675578	0.15504117939139
Heintz_2016_47.k141_11345	0.00102248287920864	0.0815294154003085	79.7367047000424	HC	0.00185612679553073	0.15504117939139
Zhang_2015_078.ctg_1178	0.00251561262604491	0.00391735555612308	1.5572173217631	HC	0.00188289928758524	0.155089185584704
HMP_0276.k81_144316	0.00461612190976861	0.000337767212963636	13.6665778459249	DM	0.00189293552759706	0.155089185584704
HMP_1163.k81_41913	0.00068680565953929	0.0020132817085105	2.93137029456195	HC	0.00191435398270939	0.155089185584704
Zhang_2015_227.ctg_755_1	0.000584471986230762	0.00188550735627803	3.22600124676222	HC	0.0019213547084187	0.155089185584704
HMP_1067.k81_15246	0.000167764356321605	0.00405069432188543	24.1451426912176	HC	0.00193664887400212	0.155089185584704
Heintz_2016_84.k141_175545	8.36675715582656e-05	0.00614571671156725	73.4539869761537	HC	0.00195031672012958	0.155089185584704
Heintz_2016_02.k141_78185	0.000817653389555467	0.00351917175440717	4.30398968482285	HC	0.00199820020525571	0.155292854797002
HMP_0939.k81_252690_1	0.000690552449892779	0.00225689523189777	3.26824592722565	HC	0.00199974702354288	0.155292854797002
HMP_0732.k81_79427_1	0.0022709829388787	0.000933151074904863	2.43367124568788	DM	0.00202456419123845	0.155322634415457
HMP_0581.k81_146270	0.00131627771685391	0.0033767342979512	2.56536614934276	HC	0.00203138254265688	0.155322634415457
Shi_2020_50.k81_110159_1	0.00133482370725358	0.00242566583806277	1.81721812766842	HC	0.00206063340289228	0.155386787090625
Zhang_2015_264.ctg_272	0.000313275046277564	0.0039242910645768	12.5266634262974	HC	0.00206348650864814	0.155386787090625
HMP_0341.k81_102073_1	0.000266120253136286	0.00189498215576295	7.12077391115547	HC	0.00209014984775038	0.156043029644101
Heintz_2016_54.k141_10331	0.000110728811674598	0.0520286801753237	469.874817479499	HC	0.00210411545217763	0.156043029644101
Zhang_2015_034.ctg_1341	0.00321871186971421	0.00651569280067125	2.0243168896164	HC	0.00211929668027703	0.156043029644101
Zhang_2015_206.ctg_644	0.00190644968657959	0.000105168294263444	18.1276087049959	DM	0.00213884407892759	0.15632433929809
HMP_0384.k81_9031	0.000343252577669532	0.00368198407416043	10.726748504436	HC	0.00216862198732023	0.157343814262504
Heintz_2016_57.k141_62452	0.000372089355565185	0.0205809614548776	55.3118791146716	HC	0.00220789846875529	0.158569869597581
HMP_0129.k81_20440	7.52593407235812e-05	0.00623662470678047	82.8684472494499	HC	0.00221742574185752	0.158569869597581
HMP_0343.k81_127385	0.00415159971951791	9.80264048982503e-05	42.3518512570893	DM	0.00224122595938375	0.158835718684711
HMP_1070.k81_124830	0.000984175508841046	0.0033310852028851	3.38464549560652	HC	0.00226523016473744	0.158835718684711
HMP_0727.k81_192693	2.37575984740607e-05	0.00419877364802002	176.734	HC	0.00228427370524246	0.158835718684711
Zhang_2015_182.ctg_58_1	0.0055948841192449	0.00857465285194759	1.53258810534665	HC	0.0022850611440557	0.158835718684711
HMP_0009.k81_463082	0.00715944794226342	0.012232786693509	1.70862150156814	HC	0.00231515561981211	0.159810047645364
HMP_0313.k81_59260_1	0.00770658152196952	0.0120935932224245	1.56925521230765	HC	0.00242000680137866	0.165295116431032
HMP_0161.k81_40395	0.000962729319288861	0.0103413381399282	10.7416881700113	HC	0.00242787595562683	0.165295116431032
Heintz_2016_31.k141_10150	3.59618787236145e-05	0.0353085644352163	981.83314355128	HC	0.00246682018504834	0.166804031560412
HMP_0760.k81_161279	0.000244444940189584	0.00237585755601534	9.71939756320051	HC	0.00257426939395551	0.171133911260861
Shi_2020_07.k81_129378	0.000803835909839184	0.00902521437785598	11.2276825001033	HC	0.00257495139604109	0.171133911260861
Zhang_2015_056.ctg_25	0.000243212760858651	0.00335635024378625	13.8000581545838	HC	0.00258250369105927	0.171133911260861
HMP_0817.k81_138376_1	0.00364697179848497	0.0063207668638023	1.73315485094458	HC	0.00262995151408698	0.173123960596189
Wei_2020_29.k141_260500	0.00547398181140705	0.00841187262888731	1.53670087309353	HC	0.00266142597611338	0.174043251332678
Zhang_2015_263.ctg_259_1	0.0111516715693987	0.0183342850635661	1.64408402358953	HC	0.00271554151622344	0.176349282587236
Heintz_2016_09.k141_43657	0.0101323974239987	0.000161557188930063	62.7170941206768	DM	0.00278852435777408	0.176349282587236
Brito_2019_183.k121_54484	0.00245246384260588	0.00132891108012128	1.84546872946688	DM	0.0028033761724426	0.176349282587236
HMP_0495.k81_105479	1.81127532851572e-05	0.00228660560754066	126.242850633562	HC	0.00280830662697882	0.176349282587236
HMP_0030.k81_100004	0.00105587517767056	0.00382026177082255	3.61809980157947	HC	0.00281442067970125	0.176349282587236
Heintz_2016_82.k141_73022	0.000137565901801505	0.0020513569596765	14.9118126862311	HC	0.00282102173066379	0.176349282587236
HMP_0818.k81_155628	0.0277013160995391	0.0197644771855341	1.40157090114249	DM	0.00282694932907032	0.176349282587236
Zhang_2015_245.ctg_2399	0.031205606032344	0.0383805867813458	1.22992601847133	HC	0.00284939545859503	0.176349282587236
Heintz_2016_40.k141_121332	2.10446288465266e-05	0.00222633586741968	105.791168076938	HC	0.00288008748634365	0.176349282587236
HMP_1069.k81_85976	0.000240550199448546	0.00287043544151213	11.9327917752407	HC	0.00290073185687391	0.176349282587236
HMP_0591.k81_70555_1	0.000169876506329878	0.0020874525479451	12.2880590909466	HC	0.00290249087178624	0.176349282587236
Zhang_2015_221.ctg_372	0.00438481608366058	0.00097461966627025	4.49900226253461	DM	0.00290958574892421	0.176349282587236
HMP_0668.k81_48176_1	0.000326097638539114	0.00220344241693955	6.75700206481335	HC	0.00294475991824512	0.177208342787067
Zhang_2015_126.ctg_796	0.193009082863856	0.136462881963495	1.41437056060041	DM	0.00296271789154297	0.177208342787067
Heintz_2016_47.k141_31155	0.00100015365935835	0.0942067838578281	94.1923103278613	HC	0.00301477382758903	0.177208342787067
Zhang_2015_246.ctg_286	2.40190041035284e-05	0.00302731822477515	126.038457370114	HC	0.00301507337940964	0.177208342787067
Shaiber_2020_40.k141_436593	3.26743787390392e-05	0.00450888198718941	137.994421353825	HC	0.00301507337940964	0.177208342787067
HMP_0358.k81_154299	0.00257739558273094	0.00547620660732429	2.1247055143634	HC	0.00303072618448706	0.177208342787067
HMP_0769.k81_138016	0.00258159820856273	2.03542987666997e-05	126.833070407039	DM	0.00306168232785338	0.177502100959428
Heintz_2016_80.k141_158264	0.00842745801157718	0	Inf	DM	0.00308432453466603	0.177502100959428
Heintz_2016_84.k141_114202	0.000579197807593194	0.00824522709536388	14.2355979032901	HC	0.00308932228027978	0.177502100959428
Zhang_2015_070.ctg_56	0.00176839459036159	0.00444605992254598	2.51417864925547	HC	0.00310728463314517	0.177508099157833
HMP_0724.k81_10267	0.00217509019127032	0.00445347076336261	2.04748786107193	HC	0.00317234603859557	0.180189254992228
HMP_0918.k81_88544_1	0.000189669704528571	0.00508069319523715	26.7870570466978	HC	0.00327273548354822	0.184835174468576
Ghensi_2020_093.k101_8896	0.00387796567842885	2.00852775662289e-05	193.075035465241	DM	0.00331914140819399	0.186022219166403
HMP_0781.k81_46185	0.00103782416691977	0.00596844201339063	5.75091831895258	HC	0.00333118259674243	0.186022219166403
HMP_0009.k81_349713	0.00258545494170927	0.000991318564129609	2.60809696828319	DM	0.00336033673730673	0.186221730485669
HMP_0315.k81_13764	0.00391791625798736	0.0115536139902674	2.94891805477294	HC	0.00337222449571634	0.186221730485669
Heintz_2016_02.k141_191582	0.000251108275561256	0.00357582468248041	14.2401705976756	HC	0.00345451055617626	0.189711795184486
Gemez_2017_18.k141_1739	0.000645425145271565	0.00420430130452344	6.51400295653876	HC	0.00350149213667525	0.189799694546582
HMP_1144.k81_122988	4.96242180515462e-06	0.00363392797259105	732.289215885754	HC	0.00351221217840625	0.189799694546582
Heintz_2016_05.k141_58930	0.00402411109877846	0.0234222778808037	5.82048489861863	HC	0.00356333126317397	0.190361688072533
HMP_0660.k81_96027	0.00102135027650494	0.00393751570901371	3.85520599503618	HC	0.00357735749803312	0.190361688072533
Gemez_2017_15.k141_28651	0.000837988017050947	0.00251952686707251	3.00663830007885	HC	0.00358125107339675	0.190361688072533
Zhang_2015_066.ctg_656	0.00282907404099048	0.0043465837784857	1.5363980282976	HC	0.00360980364338041	0.190383278374696
Wang_2019_35.k81_259601_1	0.000546739278932901	0.00242878417003062	4.44230781218243	HC	0.00362464148011011	0.190383278374696
HMP_1063.k81_171034	1.9391771825746e-05	0.00262243672671765	135.234508237968	HC	0.00364508908704433	0.190383278374696
HMP_0882.k81_473629	0.000504302725045626	0.00302559270198934	5.9995565197781	HC	0.00365827023838702	0.190383278374696
Wang_2019_16.k81_140312	6.55948797491209e-06	0.00381968626832775	582.314699399833	HC	0.00369362682469419	0.190614479372075
Goltsman_2018_081.k141_92206	4.68658961280992e-05	0.0103801572905354	221.486371713947	HC	0.00370106584696282	0.190614479372075
Zhang_2015_127.ctg_7	0.000548024097001393	0.00153235677824126	2.79614853913508	HC	0.00376137324813012	0.190690255411232
Zhang_2015_103.ctg_39	3.0132743265856e-05	0.0047654384430614	158.148177914528	HC	0.00378888224635212	0.190690255411232
HMP_0023.k81_68426	0.000843868468997376	0.00132075845826902	1.56512360254229	HC	0.00380394317064816	0.190690255411232
Zhang_2015_261.ctg_116	0.00165829950811657	0.00346521181962478	2.0896175887795	HC	0.00381492772498554	0.190690255411232
Brito_2019_032.k121_66514	0.0263167239290869	0.00327889694725354	8.02609058852255	DM	0.00382546997134188	0.190690255411232
HMP_0384.k81_73053	0.000219120580693646	0.00571363856609449	26.0753168324374	HC	0.0038364276462539	0.190690255411232
Zhang_2015_056.ctg_114	0.00204567478024256	0.00112771530911759	1.8139992990281	DM	0.00386938361760253	0.190690255411232
Zhang_2015_166.ctg_506	0.00103850029962257	0.001956320382178	1.88379375806535	HC	0.00389452456134032	0.190690255411232
Heintz_2016_40.k141_287357	2.70693685971904e-05	0.002519735816584	93.0843956532307	HC	0.00390035007342733	0.190690255411232
HMP_0752.k81_80860	0.000906659912772881	0.00197585523127397	2.17926832700822	HC	0.00390929933681613	0.190690255411232
Zhang_2015_035.ctg_42	0.000121038620703214	0.0124486992128622	102.848984402972	HC	0.00395193084655068	0.190690255411232
Heintz_2016_58.k141_155707	0.000117601954867564	0.00445303836796156	37.865343080192	HC	0.00395193084655068	0.190690255411232
Zhang_2015_176.ctg_876	0.0122895806884801	0.0199461270963096	1.62301119964219	HC	0.00404087459292994	0.194040064993834
Zeller_2014_16.k121_233447	0.000915161555321507	0.00367985943206512	4.02099433774001	HC	0.00406509628531967	0.194264697481142
HMP_0701.k81_21281	0.00741381055913963	0.000555139906986472	13.3548506706802	DM	0.00409545815966535	0.194723548897103
Heintz_2016_44.k141_104286_1	0.00680202827670054	0.0012834448564023	5.29982121379776	DM	0.00412839570159661	0.194723548897103
Heintz_2016_06.k141_126026_1	4.56054744692831e-05	0.00553809087843185	121.434782619397	HC	0.004133467687856	0.194723548897103
HMP_0564.k81_16133	0.000357420815896246	0.00826186925120766	23.1152436673021	HC	0.0042243435815655	0.197329774448425
HMP_0093.k81_196948	0.00116197833788878	0.00360664283577185	3.10388130154373	HC	0.00425327625826545	0.197329774448425
Zhang_2015_238.ctg_1117_1	0.0102262373919086	0.0133854520794542	1.30893226574666	HC	0.00426819934672147	0.197329774448425
HMP_0626.k81_119612	0.00089949845118199	0.00263309396143992	2.92729126768355	HC	0.00429275365055896	0.197546163363685
HMP_0082.k81_80237	0.0121029573699741	0.00423091061089358	2.86060342159248	DM	0.00436035751072053	0.198638905138112
Shi_2020_02.k81_72122	0.00346436366684883	0.000913027604294863	3.79436903172756	DM	0.00439398492567542	0.198638905138112
Zeller_2014_25.k121_471505	0.000300881260677231	0.00257399381143102	8.55484919744555	HC	0.00439532852170634	0.198638905138112
HMP_0502.k81_26449	0.024813281177107	0.0494750935228849	1.99389565490159	HC	0.00439643452015942	0.198638905138112
Zhang_2015_176.ctg_850	0.00591257896012248	0.00118028387628647	5.00945499545859	DM	0.00444786874106663	0.200053462833495
Shaiber_2020_13.k141_1014804	0.00108330665950998	0.00154571662875136	1.42685048151605	HC	0.00452395788639653	0.201111832732696
Zhang_2015_218.ctg_1819	0.0142047318994237	0.00736618725490669	1.92836964468447	DM	0.00454397131440235	0.201111832732696
Zhang_2015_213.ctg_38	0.00136488886909699	0.00215066735464521	1.5757087652624	HC	0.00456062270998494	0.201111832732696
HMP_0368.k81_78891	0.000150719634214194	0.00198621041064312	13.1781796114262	HC	0.00457256279653816	0.201111832732696
Heintz_2016_45.k141_72770	0.00040950378155203	0.00761031977689917	18.5842478622685	HC	0.00457256279653816	0.201111832732696
HMP_0413.k81_5967	0.00044148780954413	0.00173119071817986	3.92126505138941	HC	0.00461987376444189	0.202297556028865
Zhang_2015_212.ctg_218	0.000613047709592921	0.00230246973823987	3.75577577766136	HC	0.0046601047141824	0.202425963665403
HMP_0507.k81_62946	0.00123780793108072	0.00287531214166143	2.32290654265806	HC	0.00467200552043814	0.202425963665403
HMP_0502.k81_70460	0.00651869581744547	0.0139743350976082	2.14373173545079	HC	0.00470083299059726	0.202425963665403
HMP_0708.k81_39498_1	0.00114710649380349	0.00281157663601545	2.45101623188711	HC	0.00470426535278753	0.202425963665403
HMP_0970.k81_193349	0.00359578484149776	0.000176008328876874	20.4296288956483	DM	0.00477141071816397	0.204430269562715
Zhang_2015_111.ctg_8	0.000253030414080436	0.0299670427308376	118.432571988407	HC	0.00481400928871956	0.204447309485564
HMP_0655.k81_38294	0.00105105349709579	0.00234697545801562	2.2329743105376	HC	0.00481828917788383	0.204447309485564
HMP_0576.k81_14809	0.0045916361360953	0.00851553701939628	1.85457574751074	HC	0.00483351285001082	0.204447309485564
HMP_0527.k81_86910	0.000735821735160138	0.00145899699824925	1.98281313059028	HC	0.00488381981822462	0.205014865612317
HMP_0384.k81_109513	0.000299588405069472	0.00760362436060316	25.3802357899664	HC	0.00488818140343252	0.205014865612317
Zhang_2015_244.ctg_1216	0.035084422932191	0.0617151614365953	1.75904735716687	HC	0.00492955245252499	0.205881308311338
Zhang_2015_265.ctg_1132	0.00366949282366708	0.0108728842928115	2.96304825088764	HC	0.00501791181220529	0.208317610432908
HMP_0224.k81_15925	0.00121022405237909	0.00198000155057855	1.63606197272828	HC	0.00502980145914467	0.208317610432908
Zhang_2015_056.ctg_4	0.000338464384115829	0.00298928368608678	8.8319002718578	HC	0.00506991385373788	0.209107650233006
Zhang_2015_207.ctg_346	0.00215337862532398	0.000522832421917333	4.11867844275437	DM	0.00512530633597934	0.210518780907581
HMP_0092.k81_20473_1	0.00148619401540329	0.00236165544184187	1.58906267779649	HC	0.00517155622748117	0.211438148892154
Heintz_2016_02.k141_51655	0.000273199965583604	0.00294695453977073	10.7868042130808	HC	0.00529352810446472	0.211438148892154
Heintz_2016_37.k141_58121_1	0.00426119529007469	0.000285248600988636	14.9385317765132	DM	0.00531822577694683	0.211438148892154
Zhang_2015_213.ctg_779	2.70774272080892e-05	0.00454473656274084	167.84225945156	HC	0.00535667268762832	0.211438148892154
HMP_0792.k81_154668	0.00124087483733972	0.00190860512172771	1.53811251892215	HC	0.00536250465628199	0.211438148892154
HMP_0568.k81_51625	0.0240751764546987	0.0513822554408695	2.13424211189287	HC	0.00536656739996959	0.211438148892154
Heintz_2016_65.k141_38599	0.00170108160368971	0.00472078228463849	2.77516509166812	HC	0.00543671819714545	0.211438148892154
HMP_0379.k81_150567	0.00185069547983902	0.000268965495094717	6.88079145314642	DM	0.00543963515909884	0.211438148892154
HMP_1067.k81_87180	0.000365772551528647	0.00546716195867267	14.9468896335281	HC	0.00544554808655225	0.211438148892154
Gemez_2017_05.k141_112549	0.0685731061543635	0.0287775829849743	2.38286537789389	DM	0.00546445221565893	0.211438148892154
HMP_0250.k81_73880	0.00306271475271474	0.00730787020164627	2.38607601154129	HC	0.00546502642898388	0.211438148892154
HMP_0026.k81_113410	0.00245206786395243	0.00441048212749058	1.79867865499506	HC	0.00546741864367358	0.211438148892154
Heintz_2016_76.k141_35947	0.00264264757629001	0.00852301750401506	3.22518128428629	HC	0.00550373225345122	0.211438148892154
HMP_0908.k81_336709	0.00362173647817103	0	Inf	DM	0.00556967855254742	0.211438148892154
Ganesan_2020_51.k141_199460	0.00385295368379751	0	Inf	DM	0.00556967855254742	0.211438148892154
HMP_0799.k81_199647	0.000817522624440173	0.00172908646276015	2.11503194048507	HC	0.005586925792676	0.211438148892154
HMP_0564.k81_52889	0.000197581022676417	0.00367669230263338	18.6085295684231	HC	0.00559557494658325	0.211438148892154
Wang_2019_16.k81_206266	1.86894098315964e-05	0.00379094101196969	202.838989894732	HC	0.00560181042831854	0.211438148892154
HMP_0296.k81_167384	3.72538587251925e-05	0.00451350411101951	121.155345123143	HC	0.00560181042831854	0.211438148892154
Zhang_2015_035.ctg_288	3.44975981506582e-05	0.00330434317775079	95.7847315433391	HC	0.00560181042831854	0.211438148892154
HMP_0704.k81_179028	0.000636835544271572	0.00176300798756207	2.76838817088742	HC	0.00560332119215006	0.211438148892154
HMP_0803.k81_248457	0.00204613939985732	0.0015204106096033	1.34578079561756	DM	0.005643153648624	0.211438148892154
Zhang_2015_060.ctg_1665	0.0023417041110004	7.38283862431192e-05	31.7182079977896	DM	0.00569359857466359	0.211438148892154
HMP_0220.k81_164067_1	0.000773532103505196	0.00153376399350414	1.98280586746693	HC	0.00573939446550035	0.211438148892154
HMP_0311.k81_56455_1	3.57491941127587e-05	0.00503105717382638	140.732044419172	HC	0.00585702475655669	0.211438148892154
Zhang_2015_238.ctg_66	2.20439326391833e-05	0.00240426887971954	109.067148728532	HC	0.00585702475655669	0.211438148892154
HMP_0055.k81_25922	4.19931858060094e-05	0.00606101578869566	144.33331675989	HC	0.00585702475655669	0.211438148892154
Heintz_2016_58.k141_137915	7.33637029737711e-05	0.00743933050331677	101.403421607228	HC	0.00585702475655669	0.211438148892154
Zhang_2015_227.ctg_130	2.1088716778376e-05	0.00394133790712402	186.893206852937	HC	0.00585702475655669	0.211438148892154
HMP_0360.k81_32595	0.00209708337932365	0.000146163477594128	14.3475197350388	DM	0.00587222766727852	0.211438148892154
HMP_0961.k81_103045	0.00196223254226026	0.000277110086835584	7.0810578014957	DM	0.00590368900081924	0.211438148892154
Heintz_2016_36.k141_48408	0.0125585651122404	8.01288129454942e-05	156.729703718225	DM	0.00590368900081924	0.211438148892154
HMP_0938.k81_9568	0.00162719267376107	0.003751585979061	2.30555731939822	HC	0.00591351119984586	0.211438148892154
HMP_0384.k81_100964	0.000270719707684167	0.00678106254839946	25.0482781856079	HC	0.00592662864726862	0.211438148892154
Heintz_2016_64.k141_118510	0.0305154850400644	0.133640001226524	4.37941592771883	HC	0.00593297481695502	0.211438148892154
HMP_1010.k81_779243	0.00928031146919632	0.00266734104805688	3.47923692621042	DM	0.00593473275059466	0.211438148892154
Zhang_2015_216.ctg_1183	0.0058825089030207	0.0171349406138752	2.9128626741349	HC	0.0060052418719347	0.213097795771216
HMP_1073.k81_24382	0.00051489318818276	0.00274039293406555	5.32225517245114	HC	0.00602419322049413	0.213097795771216
Heintz_2016_51.k141_49691	0.00291293273516095	0.000233330186334278	12.4841658120813	DM	0.00608478510137325	0.213541672141893
Wang_2019_11.k81_68263	0.0543407358579311	0.0442155366496447	1.22899641111487	DM	0.0060904309412926	0.213541672141893
Shaiber_2020_38.k141_170609	5.22300079885077e-05	0.00473495895312116	90.6559109499468	HC	0.00612267369823336	0.213541672141893
Heintz_2016_58.k141_199064	0.000133027599690662	0.00584371524908821	43.9285927332148	HC	0.00612267369823336	0.213541672141893
HMP_1157.k81_323949	0.00362939149564554	0.00848888544202604	2.33892801374853	HC	0.00620507045052517	0.215658742231539
Zhang_2015_061.ctg_111_1	0.0255862495632289	0.0112313142741671	2.27811714093686	DM	0.00624659239177144	0.216345395032084
Heintz_2016_59.k141_147743	0.00423850360296672	0.0122289996969915	2.88521630332739	HC	0.00638855259458399	0.21844454382335
HMP_0840.k81_42058	0.0215214895065465	0.036942867271512	1.71655717696838	HC	0.00640847489799093	0.21844454382335
Zhang_2015_060.ctg_410	0.00170439998931056	0.00111605363200945	1.52716674219482	DM	0.00642505064339356	0.21844454382335
Gemez_2017_73.k141_216796	0.00165561706673382	0.00290033676906837	1.75181618222269	HC	0.0064299759891019	0.21844454382335
HMP_0800.k81_59954	0.000131520693229286	0.00349591928564147	26.5807547071463	HC	0.00643193210724481	0.21844454382335
Zhang_2015_263.ctg_17_1	0.0015939408588378	0.000697264129428467	2.28599291368154	DM	0.00645440293500522	0.21844454382335
Zhang_2015_209.ctg_1434	0.000152153660479984	0.00199002397661511	13.0790410847651	HC	0.00646474599800527	0.21844454382335
Gemez_2017_04.k141_16544	1.80566271977843e-05	0.00300645034001563	166.501213492659	HC	0.00648301211548171	0.21844454382335
Shaiber_2020_36.k141_44002	0.00143443798422524	0.0105300055478767	7.34085799712286	HC	0.00650732174754156	0.218522899224875
HMP_0403.k81_12403	0.00453426982813339	0.00593012280335224	1.30784514996397	HC	0.00658225303206129	0.22023841384636
Heintz_2016_58.k141_35035	5.44423154520653e-05	0.00373934549506682	68.6845418681575	HC	0.00668675837724057	0.221584048366048
Altabtbaei_2021_30.k141_105265	0.00309858889337466	0.00528174276543307	1.70456389898201	HC	0.00674039520423845	0.221584048366048
Zhang_2015_090.ctg_1052	0.0111015691129314	0.00724530527846319	1.53224311278243	DM	0.00675884535055489	0.221584048366048
HMP_1111.k81_88029	0.00115090454370787	0.0021527198577242	1.87045908324315	HC	0.00677136998352295	0.221584048366048
Heintz_2016_02.k141_172772	0.00539450697711471	0.0291209873430635	5.39826669362082	HC	0.00678606988705428	0.221584048366048
Zhang_2015_210.ctg_383	0.00191756174884108	0.000909909713498307	2.10741980264029	DM	0.00679633514880771	0.221584048366048
Heintz_2016_05.k141_178064	0.00817697712984321	0.0420067616355302	5.13719935478597	HC	0.00679910812390792	0.221584048366048
HMP_0296.k81_61516	0.000690443071995555	0.00360911980959668	5.2272518270991	HC	0.00686173033900876	0.22238443067601
HMP_0988.k81_33999	0.00481862261767244	8.66063641713217e-06	556.382046952163	DM	0.00689078517587638	0.22238443067601
HMP_1040.k81_43662	0.00306526620695603	8.2644285213292e-06	370.898749870612	DM	0.00689078517587638	0.22238443067601
Heintz_2016_45.k141_47835_1	0.000113832025859386	0.0107696074094583	94.6096437110044	HC	0.00691575113269232	0.22246785197075
HMP_0616.k81_139665_1	0.00155091716976483	0.00399290963807414	2.57454731684968	HC	0.00694811937284207	0.222788085696936
HMP_1144.k81_78541	8.31944364552129e-06	0.00375305527508487	451.118540493426	HC	0.00702971880486553	0.22397667128123
Shaiber_2020_13.k141_266594	0.00257971455822083	0.000681888940309172	3.78318873605894	DM	0.00703282082530582	0.22397667128123
HMP_0325.k81_26351	0.0145548859482309	0.0176686966072288	1.21393576494335	HC	0.00705278653028421	0.22397667128123
Zhang_2015_225.ctg_482	0.00199544032344704	0.000290064554960765	6.87929734716103	DM	0.00709114559780547	0.22447766637639
Brito_2019_163.k121_41440	0.000577382222295887	0.00181386685780385	3.14153568946276	HC	0.00711603380921956	0.224550400202039
HMP_1092.k81_163542	0.000113836598598914	0.0103978270708614	91.3399310839969	HC	0.00729713451680962	0.228745584266999
Ghensi_2020_108.k101_39913	0.00228589890576255	0.00392168787483972	1.71559987405983	HC	0.00731756076379672	0.228745584266999
HMP_0065.k81_127271	0.000708101380445537	0.00178479498173508	2.52053594446051	HC	0.00735235257025087	0.228745584266999
Heintz_2016_45.k141_3562	7.22381615956958e-06	0.00940836912804033	1302.40982331435	HC	0.00738540183237277	0.228745584266999
HMP_0167.k81_242549	8.1686204509603e-05	0.00304623911911228	37.2919654842595	HC	0.00739734116642511	0.228745584266999
Wei_2020_08.k141_310517	0.000349759549790152	0.00764635766632552	21.8617552284509	HC	0.00739734116642511	0.228745584266999
Zhang_2015_263.ctg_1459	0.00291875456821648	0.00110861183849354	2.63280119052553	DM	0.00741006822273378	0.228745584266999
HMP_1056.k81_14190	6.35623026469137e-05	0.00446116423565392	70.1856926177695	HC	0.00758072805382837	0.233289278189022
Ganesan_2020_70.k141_69865	0.00216704637711079	1.98179548644325e-05	109.347629053289	DM	0.00762138059167609	0.233816429263149
Zeller_2014_23.k121_74164	0.00234813580006952	0.00640567012614544	2.7279811184497	HC	0.00766391102980359	0.234397771188454
HMP_0282.k81_143563	0.0026244259060301	0.00515290410878787	1.96344049833837	HC	0.00775199630836184	0.234444977591363
HMP_1036.k81_270743	2.75428427106051e-05	0.00213084067618988	77.3645879105072	HC	0.00775714515757433	0.234444977591363
Shi_2020_20.k81_185810	0.000894729142912005	0.00207004246106094	2.31359677670019	HC	0.00776088173352032	0.234444977591363
HMP_0329.k81_14468_1	0.000820361142680392	0.00280524850865403	3.41952874497243	HC	0.0077923846532984	0.234444977591363
HMP_0169.k81_20413	0.000519387276214818	0.00231319371391904	4.45369730806095	HC	0.00784462192743181	0.234444977591363
Zhang_2015_235.ctg_273	0.002284287416038	0.0011719015135614	1.94921449422491	DM	0.00785077587206596	0.234444977591363
Zeller_2014_02.k121_111861	0.00196419981931456	0.00590069146954091	3.00411974969025	HC	0.00785414260944909	0.234444977591363
Zhang_2015_201.ctg_35_1	0.0279556788678198	0.0171084189541121	1.63403052864219	DM	0.00785414260944909	0.234444977591363
Heintz_2016_40.k141_306321	0.000318334214733313	0.00294465952384629	9.25021372997307	HC	0.00789059509944512	0.234827890085283
HMP_0414.k81_6350	0.00669617601213534	0.0127263480608258	1.90053965692689	HC	0.00793998269649464	0.23521540697845
Wei_2020_31.k141_414812	0.00431109210523741	0.00763862565750552	1.77185396902692	HC	0.0079938510119815	0.23521540697845
Wei_2020_08.k141_1915315	0.00066771383941153	0.00375904084197143	5.62971833156004	HC	0.00800731376227242	0.23521540697845
Shi_2020_28.k81_62945	0.0011064050963552	0.00206843989717546	1.86951	HC	0.00800980724631283	0.23521540697845
Wang_2019_18.k81_167617	0.0001900323593502	0.0270642638563991	142.419238223127	HC	0.00802193389996926	0.23521540697845
HMP_1165.k81_76523_1	0.000672805128095095	0.00181180792571155	2.69291634390674	HC	0.008070248638745	0.235936092556251
HMP_1142.k81_15641	0.00449799869015711	0.00212789353146525	2.11382694840931	DM	0.00811507642405643	0.236550908079533
Zhang_2015_052.ctg_1197	0.000822891844686679	0.0018509645855492	2.24934126823674	HC	0.00827849730318736	0.240608956706674
Zhang_2015_078.ctg_66_1	0.0124396452153072	0.0086101040981387	1.44477291720507	DM	0.00833380786583788	0.241510350397751
Zhang_2015_243.ctg_176	0.00132569634764899	0.00213129372821516	1.60767866034694	HC	0.00840465663654841	0.242855485370033
HMP_0732.k81_16189	0.00226849366664588	0.000388253291228992	5.84281889656391	DM	0.00857885129651175	0.243279010066764
Wang_2019_02.k81_76002_1	0.00702389837980486	0.00389460646006263	1.80349374239263	DM	0.00858192666559041	0.243279010066764
Shaiber_2020_64.k141_737863_1	0.0084064491766953	0.00404145265218924	2.08005633126533	DM	0.00858387085480035	0.243279010066764
HMP_0384.k81_28712	0.00190152065239254	0.00692584132220274	3.64226458097547	HC	0.00858484303292351	0.243279010066764
HMP_0346.k81_26532	0.00223954468260676	0.00324214159937543	1.44767890748296	HC	0.00858906753978439	0.243279010066764
Wang_2019_16.k81_118105	5.58368047935736e-05	0.00946798415653243	169.565292848242	HC	0.00860973710085637	0.243279010066764
Shaiber_2020_17.k141_220934	0.00384138910223357	0.0047146689789943	1.22733439740665	HC	0.00865982422038781	0.243279010066764
HMP_0384.k81_77749_1	0.000395911432588311	0.00539368992542634	13.6234760642413	HC	0.00866624168506858	0.243279010066764
HMP_0148.k81_6662	0.00185084798748771	0.000377578507721759	4.90188914261936	DM	0.00866985322430437	0.243279010066764
Zhang_2015_178.ctg_496	0.000770443457776121	0.00219864134753773	2.85373485276141	HC	0.00881224919641417	0.246049879248193
HMP_0576.k81_76476	0.00104081683322179	0.00156842013066315	1.50691272527578	HC	0.00885536771089304	0.246561218617022
HMP_0502.k81_99091	0.0232722833849988	0.0114613400525833	2.03050282761249	DM	0.00891773362124979	0.247586228363623
HMP_0564.k81_21891	0.000220413440941379	0.0026672190328679	12.1009817798601	HC	0.0089419975837566	0.247586228363623
Heintz_2016_57.k141_67519	0.000339462032336018	0.0238845911140523	70.3601252537429	HC	0.00898047594728436	0.247960919211129
Zhang_2015_136.ctg_171_1	0.0013176002163845	0.00187971572199736	1.4266206840458	HC	0.00902115321034119	0.248040897410747
HMP_1008.k81_30491	0.00105778828889537	0.00339256561046516	3.20722553471258	HC	0.00903328016727268	0.248040897410747
Heintz_2016_09.k141_21517	0.0107478013157808	0.000184072357423442	58.3890023804955	DM	0.00918789042533177	0.251591269498066
Heintz_2016_70.k141_12174	0.00254450949184646	0.0189692587713528	7.45497662010586	HC	0.00928544328000541	0.252875317755802
Heintz_2016_06.k141_52264	5.43966051530949e-05	0.0148864343362001	273.664768128515	HC	0.00928566307654604	0.252875317755802
Shaiber_2020_05.k141_85743	0.00936027544536014	0.0139111821976351	1.48619367868397	HC	0.00951276641093624	0.257862435514789
Zhang_2015_225.ctg_896	0.00712260097718776	0.00458665494407021	1.55289662380121	DM	0.00952067543600882	0.257862435514789
HMP_1148.k81_38986_1	0.000867459274000228	0.00168219958446253	1.93923	HC	0.00960906803204007	0.259549283256734
Brito_2019_130.k121_33985	0.000903267046598375	0.00187749249948952	2.07855750584503	HC	0.00979159955570991	0.261950831155907
Heintz_2016_59.k141_173402	0.00123916034376644	0.0152744158726419	12.3264240576124	HC	0.00979730967866586	0.261950831155907
HMP_0463.k81_10896	0.00289831276853618	0.000691498335896716	4.19135176193552	DM	0.00979860915373618	0.261950831155907
HMP_0039.k81_57253	0.000266206648619253	0.00256338764214287	9.62931487789096	HC	0.00981947740210494	0.261950831155907
Zeller_2014_25.k121_428177	0.000757366140092511	0.0013829715294371	1.82602767172583	HC	0.00987910701400824	0.261950831155907
Heintz_2016_72.k141_23437_1	0.0189722126230981	0.00202640452425252	9.36250013066683	DM	0.00992943979775794	0.261950831155907
Shaiber_2020_11.k141_1353999	0.000939007313494427	0.00204992263335001	2.18307419323649	HC	0.00996737471058552	0.261950831155907
Zhang_2015_262.ctg_233	0.00304911004100606	0.000870598908692254	3.50231318987775	DM	0.00997173397785279	0.261950831155907
HMP_0628.k81_217350	0.00266930177000081	0.00555284579426148	2.0802615338092	HC	0.00998418782188021	0.261950831155907
Heintz_2016_27.k141_194545	0.00300198583036111	0	Inf	DM	0.00998786368290632	0.261950831155907
Gemez_2017_35.k141_184590	0.00100196583295218	0.00160939232730467	1.60623473812753	HC	0.010109081047653	0.264141732180967
HMP_0119.k81_93098_1	0.000480601960160331	0.00709313077846036	14.7588469595381	HC	0.0101799091110929	0.264141732180967
HMP_0140.k81_141433	0.0015178599392258	0.00376380931009546	2.4796815653592	HC	0.0102475724719181	0.264141732180967
Zhang_2015_147.ctg_220	0.00198232614503497	2.20923985776846e-05	89.7288783770767	DM	0.0102565378356042	0.264141732180967
HMP_0311.k81_310615	2.11480849915824e-05	0.00276911678396358	130.939363307163	HC	0.0102814142957404	0.264141732180967
Zeller_2014_58.k121_76807	0.0431133663613398	0.0238526517462741	1.80748735276673	DM	0.0103254164000306	0.264141732180967
HMP_0789.k81_184566_1	0.00148345227906348	0.00315277705359991	2.12529725296609	HC	0.0103254164000306	0.264141732180967
HMP_0100.k81_94474	0.000559726105227075	0.00202787146541016	3.62297103256864	HC	0.0103514865220505	0.264141732180967
HMP_0477.k81_128036	0.00215199209782924	0.000215934747458563	9.96593703957813	DM	0.0103866675995409	0.264141732180967
Heintz_2016_05.k141_178060	0.00037690185015929	0.0249611919363767	66.2273000937177	HC	0.0103884489829447	0.264141732180967
Heintz_2016_44.k141_32298	0.00879456807807451	0.000176766249231291	49.7525297748847	DM	0.0103902834288489	0.264141732180967
HMP_0246.k81_145582	0.000294874115361267	0.00295917962301375	10.0353997480867	HC	0.0105436048957917	0.265149329051742
HMP_0508.k81_107878	0.0037627827383996	0.00038629619094045	9.74066746358278	DM	0.010552200569937	0.265149329051742
HMP_0454.k81_109267	0.0897957246288989	0.0517791599633636	1.73420589852045	DM	0.0105750098954832	0.265149329051742
Zhang_2015_184.ctg_1379	0.022346505893396	0.0368972081336808	1.65113992808088	HC	0.0105750098954832	0.265149329051742
HMP_1099.k81_52441	0.00309189859691506	0.0011269533019608	2.74359069851024	DM	0.0105853217183881	0.265149329051742
Brito_2019_044.k121_131385	0.000873079723314754	0.00169978609750905	1.94688532114296	HC	0.0105899681723885	0.265149329051742
Shaiber_2020_17.k141_128562_1	0.0145051932864183	0.0517925588461218	3.5706217644557	HC	0.0107121260422858	0.265272725798484
Zhang_2015_241.ctg_4	5.39780489836058e-05	0.00280499736329477	51.9655196160703	HC	0.0107127650478185	0.265272725798484
Zhang_2015_213.ctg_818	1.13781718863556e-05	0.00649928137711367	571.206116591314	HC	0.0107376499531657	0.265272725798484
Zhang_2015_214.ctg_716	3.45780758021416e-05	0.00377991393432919	109.315334836969	HC	0.0107376499531657	0.265272725798484
Zhang_2015_214.ctg_796_1	0.00015129259339827	0.0281287126692805	185.922602273286	HC	0.0107376499531657	0.265272725798484
Wei_2020_07.k141_674167	0.00113685292158347	0.00171445849694724	1.50807414433104	HC	0.0107550209755321	0.265272725798484
Goltsman_2018_051.k141_29316_1	0.0018799316295237	0.00319634737577573	1.70024660768411	HC	0.0108511419833914	0.26677250119487
Wei_2020_38.k141_282697	0.0100083751258816	0.00525744145124298	1.9036588840215	DM	0.0109106356659418	0.26677250119487
Heintz_2016_09.k141_13904	0.121451097900781	7.78607000397385e-05	1559.85109097137	DM	0.0109231798778986	0.26677250119487
HMP_1080.k81_229311	0.00050250560311494	0.00259822245389849	5.17053429413042	HC	0.0109231798778986	0.26677250119487
HMP_0073.k81_30073	0.00133417411848738	0.000819604118225486	1.62782749478612	DM	0.010966484222135	0.267173659725544
HMP_0429.k81_20322	0.00337826372602911	2.86913598594572e-06	1177.4498464267	DM	0.0110444461662964	0.267897281386274
HMP_0324.k81_159002	0.034280025531136	0.0100864006063578	3.39863811373187	DM	0.011074186906714	0.267897281386274
Goltsman_2018_061.k141_20735	0.0295636839583079	0.0537002724841543	1.81642695679892	HC	0.0111396873131767	0.267897281386274
HMP_0935.k81_70997_2	0.00267023722116085	0.00108669783037711	2.45720304809498	DM	0.0111704428060075	0.267897281386274
HMP_0599.k81_208178	0.00157479577008925	0.000662266946580295	2.37788670900899	DM	0.0111898631144099	0.267897281386274
HMP_0621.k81_122622	2.50352294145411e-05	0.00386454084813971	154.364107640055	HC	0.0112117976918199	0.267897281386274
Zhang_2015_054.ctg_4_1	8.01818007542364e-07	0.00674832209535479	8416.2765513822	HC	0.0112117976918199	0.267897281386274
HMP_0903.k81_125527	4.5080526140172e-05	0.00679606038353889	150.753794718532	HC	0.0112117976918199	0.267897281386274
HMP_0246.k81_40873	7.4023353445894e-05	0.00711199321161864	96.0776954912887	HC	0.0113148504539102	0.269711303385773
Ghensi_2020_081.k101_33940	0.00321508488109951	0.00390785104706523	1.21547367848304	HC	0.0113625757719093	0.270200964528178
HMP_0220.k81_142874	0.00359355249084177	0.0064173653467294	1.78579980759545	HC	0.0115044839848165	0.271764005036249
HMP_0488.k81_79572_1	0.053826666843482	0.0220669817533014	2.43924010293928	DM	0.0115629985930343	0.271764005036249
Heintz_2016_13.k141_128057	5.3996056144192e-05	0.004275337594408	79.1787011812689	HC	0.0116062870574062	0.271764005036249
Zhang_2015_108.ctg_1031	0.0060734152747757	0.00313265013012849	1.93874675514006	DM	0.0116104189819222	0.271764005036249
Zhang_2015_172.ctg_702	0.0254344886556472	0.0171262108340092	1.48512060853177	DM	0.0116798143444955	0.271764005036249
HMP_0550.k81_16789	0.020909620894967	0.00386230078283729	5.41377331042731	DM	0.0116977524564685	0.271764005036249
Shaiber_2020_36.k141_105247	4.63622746145655e-05	0.00389911287144592	84.1009830484234	HC	0.0117044484790353	0.271764005036249
Wang_2019_14.k81_168151_1	0.00128385991859172	0.0028542192806979	2.22315475338519	HC	0.0117142535007286	0.271764005036249
Shaiber_2020_06.k141_493373	0.1033864674602	0.0684268528222579	1.51090490349967	DM	0.0117306727700865	0.271764005036249
Heintz_2016_39.k141_863_1	0.00750919830403983	0.000182745027770272	41.0911223996726	DM	0.0117563905599182	0.271764005036249
Gemez_2017_46.k141_172805_1	0.000825297238565577	0.0016007877713058	1.93964997882227	HC	0.0117966501384203	0.27206195446844
Wang_2019_19.k81_63065	0.00369489648017603	0.00179677186419186	2.05640824737529	DM	0.0118336282891294	0.272173992377753
HMP_0523.k81_76848_1	0.00203357412383354	0.00323790943296717	1.59222592135629	HC	0.0118562714989504	0.272173992377753
HMP_0398.k81_236836	0.0034642606426575	0.0075596147048175	2.18217261476561	HC	0.0119459664122486	0.273537561732964
Heintz_2016_08.k141_21643	0.0036662834096992	0.00153181662885769	2.39342	DM	0.0119867821139365	0.273537561732964
HMP_0132.k81_58439	0.0124568372687078	0.0212446725152758	1.70546279581283	HC	0.0120363456075646	0.273537561732964
Shaiber_2020_13.k141_208730	0.00154485711915489	0.00276050545246987	1.78690017234733	HC	0.0120483420838935	0.273537561732964
Shaiber_2020_14.k141_479781	0.00260190036632702	6.5239700085758e-05	39.8821632059437	DM	0.0120793291324059	0.273537561732964
Shi_2020_77.k81_97419	0.000850747334826021	0.00261138734015083	3.06952162322655	HC	0.0120807836620494	0.273537561732964
HMP_0364.k81_70490	0.000559253536119014	0.00167787772321649	3.00020941281885	HC	0.0121102964198674	0.273582605485186
Zhang_2015_159.ctg_1741	0.0011543434702474	0.00201083144745827	1.74196978567159	HC	0.0122164098179434	0.274731026222528
HMP_0379.k81_73378	0.00277274416463133	0.00140162492972111	1.97823547928977	DM	0.0122938586304138	0.275848656402513
HMP_0324.k81_62407	0.00402631746916537	0.000154442012831913	26.0700919091712	DM	0.0124017409034117	0.277642577882685
HMP_0894.k81_132482	0.0114949931190677	0.0169652909448373	1.47588526318434	HC	0.0124342929073799	0.277745778650239
HMP_0949.k81_437450	0.00146440723792363	0.000675374880535423	2.16828798364943	DM	0.0125132346085283	0.277989157801548
HMP_0016.k81_39073	0.042575836746716	0.0280500555098498	1.51785213871557	DM	0.0125333213277796	0.277989157801548
HMP_0467.k81_98995	0.00683109412621762	0.0191970593537076	2.81024664555999	HC	0.0125333213277796	0.277989157801548
Zhang_2015_047.ctg_2	0.00200577618301226	0.00137414639914017	1.45965246808295	DM	0.0125570555183999	0.277989157801548
Shaiber_2020_38.k141_412326	0.00120298329468368	0.00373633452237956	3.10589061285511	HC	0.0126150844126109	0.278653197914116
Heintz_2016_48.k141_7932	0.00322962104078688	0.0101080783801672	3.12980323465579	HC	0.0126523920279558	0.278795383959474
Zeller_2014_58.k121_81289	0.00669888435061045	0.00502190538861971	1.33393280681691	DM	0.0126776170573121	0.278795383959474
Zhang_2015_207.ctg_222	4.48327506279248e-05	0.00262880743021357	58.6358720666177	HC	0.01274769553832	0.278892418001266
HMP_0474.k81_163026	0.000268158187885028	0.00227055035997595	8.46720503999468	HC	0.0127646982021805	0.278892418001266
Heintz_2016_05.k141_80622	0.00192431026940658	0.00838069939466777	4.35517053975511	HC	0.0127662022324523	0.278892418001266
HMP_1081.k81_282378	0.000425675901394932	0.00301544094201501	7.08388925032745	HC	0.0130090666574021	0.281952318185899
HMP_0154.k81_163579	0.00133457019218493	0.00350753712860312	2.62821479839937	HC	0.0130323633519612	0.281952318185899
HMP_0001.k81_177577	0.0025306223979754	0.000278856718106164	9.07499168448208	DM	0.0130581351497092	0.281952318185899
HMP_0898.k81_48548	0.00246953406722686	0.000228607224955365	10.8025197703574	DM	0.0130581351497092	0.281952318185899
Shi_2020_52.k81_210291	0.000747875890822241	0.00303701297863591	4.06085156094136	HC	0.0130764606321629	0.281952318185899
HMP_0279.k81_195058	0.00112310029550352	0.00444806524022217	3.9605236131008	HC	0.0131535278635433	0.282624942868244
Zhang_2015_209.ctg_985	0.0159257042458076	0.00862083224827915	1.84735113584731	DM	0.0131929550795639	0.282624942868244
Zhang_2015_218.ctg_866	0.00950332899377609	0.0174370535663278	1.83483635868522	HC	0.0131929550795639	0.282624942868244
HMP_0904.k81_195430	0.0189158298779569	0.00998226027233233	1.8949445678536	DM	0.0133299313675051	0.284452167044046
HMP_0741.k81_256054	0.00381331647228062	0.00733374406053266	1.92319313485843	HC	0.013335483887578	0.284452167044046
Heintz_2016_08.k141_72436	0.0226520603500706	8.82009198716232e-05	256.823402556808	DM	0.013426394483083	0.285167438380011
Heintz_2016_61.k141_124121	0.000250566567767922	0.0098132685068127	39.1643170684362	HC	0.013426394483083	0.285167438380011
HMP_0852.k81_250023	0.000438392283565889	0.00245284489306342	5.59509139420052	HC	0.0134964200832392	0.286043530122383
Zhang_2015_249.ctg_391	0.00977545051397157	0.00158729447444626	6.15856142092462	DM	0.0135955368818175	0.286920672198017
Zeller_2014_07.k121_85657	0.0086164040946527	0.0148966530198535	1.72887121544105	HC	0.0138214432498987	0.287798561898981
HMP_0264.k81_39486_1	0.00255516078321183	0.00111798416987589	2.28550712260576	DM	0.013835197905243	0.287798561898981
HMP_0289.k81_89354	0.000165169472528629	0.0120495882866395	72.9528774425976	HC	0.0138724106651234	0.287798561898981
Zhang_2015_046.ctg_434_1	0.0436255312839931	0.0197097465862232	2.21339889344323	DM	0.0138976640709223	0.287798561898981
HMP_0326.k81_94855_1	0.00434435278270032	0.00208766301545672	2.08096457643568	DM	0.0138991419926791	0.287798561898981
Brito_2019_201.k121_75312	8.46681522038826e-05	0.00304680124700935	35.9852101138642	HC	0.0139085996656844	0.287798561898981
HMP_0060.k81_35476	0.00115783857402307	0.00421046597590549	3.63648790977455	HC	0.013962665972276	0.287798561898981
Zeller_2014_48.k121_145865_1	0.00190752838329771	0.00381129592994053	1.9980284242752	HC	0.013962665972276	0.287798561898981
Zhang_2015_011.ctg_1242	0.00512996856609682	0.00347600045986869	1.47582505391573	DM	0.0139659023406549	0.287798561898981
Heintz_2016_58.k141_161750	0.00352970795214475	0.0182330081677258	5.16558548608729	HC	0.0139686930273362	0.287798561898981
HMP_0366.k81_36196	0.000544832826488623	0.00256651931168339	4.71065469425599	HC	0.0139686930273362	0.287798561898981
Zhang_2015_147.ctg_253	0.0116683243915196	0.00669155257867098	1.74373947665178	DM	0.014021132061495	0.287798561898981
Heintz_2016_42.k141_23279	0.0145878682109719	0.000136387421508314	106.959043947339	DM	0.0140435594932478	0.287798561898981
HMP_0935.k81_38579	0.000535749254676953	0.00750476002285147	14.0079710001215	HC	0.0140696724103245	0.287798561898981
Heintz_2016_44.k141_32242	0.011828686091754	0.000427979767108581	27.6384235910688	DM	0.0140839319348281	0.287798561898981
Zeller_2014_45.k121_149691_1	0.00145673171895974	0.00247896895109303	1.70173335201575	HC	0.0141003923183907	0.287798561898981
Zhang_2015_003.ctg_94	0.00277118988165402	0.000170731073778973	16.2313152510338	DM	0.0141355320264671	0.287924566276809
HMP_0975.k81_77966	0.0034563385989806	0.0211069151919217	6.10672669574297	HC	0.0141777921864611	0.287951809190978
HMP_0162.k81_23968	0.0037799278107199	0.0059702065134624	1.57944987640527	HC	0.0141948074953299	0.287951809190978
Heintz_2016_27.k141_96454	0.00559054064554028	0.00364470182035026	1.53388148636067	DM	0.0144053995822712	0.29136272991922
HMP_1153.k81_187957	0.00191751308233957	0.00314899144636321	1.64222683817161	HC	0.0144215757666254	0.29136272991922
HMP_0849.k81_135134	0.0631347050221457	0.038513270003152	1.6392974425952	DM	0.0144762504577427	0.291635882334109
HMP_0399.k81_227285	0.00745203305284217	0.00179253294789588	4.1572642006885	DM	0.0145068208199781	0.291635882334109
HMP_0013.k81_41875	0.00412731400451489	0.00257669772161283	1.60178431870211	DM	0.0145387518467405	0.291635882334109
HMP_0235.k81_7428_1	0.00631699532305521	0.0113226413867289	1.79240933508445	HC	0.0145551178581818	0.291635882334109
Zhang_2015_213.ctg_494	1.16538608020325e-05	0.00298820661302858	256.413446478392	HC	0.0146111337426948	0.291635882334109
Zhang_2015_227.ctg_1645	1.30727169145093e-05	0.00377738375428334	288.951698333715	HC	0.0146111337426948	0.291635882334109
Zhang_2015_167.ctg_318	0.000989770668145739	0.00126309437898393	1.27614852574915	HC	0.0147381347614132	0.293007114239526
HMP_1130.k81_46676	0.000695924751321324	0.00240463045121648	3.45530238240687	HC	0.0147387884426321	0.293007114239526
Heintz_2016_45.k141_83275	6.19764851208945e-05	0.0116132474962923	187.381512095094	HC	0.0148360518775996	0.293373139977518
HMP_0151.k81_53190	0.000775847346966097	0.0016414845441036	2.11573133622551	HC	0.0148688720023585	0.293373139977518
Zhang_2015_113.ctg_569	0.00085112320180391	0.00203142216473558	2.38675453850875	HC	0.0148734254976841	0.293373139977518
Wei_2020_01.k141_434944_1	0.00416426803807617	0.00816636659178873	1.96105690534788	HC	0.0148871361457975	0.293373139977518
HMP_0536.k81_445	0.0188338514929142	0.00885908757856929	2.12593580612912	DM	0.0149047722020771	0.293373139977518
Brito_2019_070.k121_6200	3.11358530579984e-05	0.00607513190513558	195.116924974534	HC	0.0150838511427847	0.296311226006482
Zhang_2015_221.ctg_17_1	0.0487091095580401	0.0736252987373533	1.51153037707708	HC	0.0151165490433794	0.296367845150279
HMP_0343.k81_51998	0.000719417518322374	0.001588270326428	2.20771705717109	HC	0.0152302564779822	0.297291676964783
HMP_0815.k81_81073_1	0.00268391094284886	0.00142910176093683	1.87804047004285	DM	0.0152533959006076	0.297291676964783
Wei_2020_17.k141_857047	0.00198936277094585	0.00245707757761309	1.23510785136733	HC	0.0152533959006076	0.297291676964783
Heintz_2016_47.k141_35953	4.52066365952507e-05	0.0470970192207087	1041.81648465431	HC	0.0153296163817758	0.297610130536819
Heintz_2016_45.k141_72212	1.1911656631378e-05	0.0102458652857018	860.154519457174	HC	0.0153296163817758	0.297610130536819
HMP_0984.k81_362325	0.00200495925578097	0.000158208863371625	12.6728630308873	DM	0.0153712166781963	0.297725245118078
HMP_0324.k81_131268	0.0083320138724654	0.0043706262447496	1.90636613745561	DM	0.0154254025388139	0.297725245118078
Zhang_2015_215.ctg_56_1	0.0053213210200163	0.00245375987595164	2.16863967504258	DM	0.0154254025388139	0.297725245118078
HMP_0056.k81_18672	0.00259790828632379	0.0054170922344531	2.08517454714255	HC	0.0154626283247963	0.297865359590068
Zhang_2015_010.ctg_379	0.00069457576015952	0.00200412115737665	2.88538885508526	HC	0.0156063664680163	0.297874580584319
Zhang_2015_009.ctg_2001	0.000712614177864252	0.00207438384477626	2.91094944390991	HC	0.0156394686045021	0.297874580584319
Heintz_2016_08.k141_59013	0.0194483861386081	0.00711379312336762	2.73389818924076	DM	0.0156458389861573	0.297874580584319
Wang_2019_18.k81_161993_1	0.00155265441559012	0.00097713215768899	1.58899121615473	DM	0.0157503917121089	0.297874580584319
Wei_2020_04.k141_505195_1	0.00163599592202534	0.000713572517092425	2.29268348042816	DM	0.0157503917121089	0.297874580584319
Heintz_2016_50.k141_152408	0.000490971712120173	0.00907864098141472	18.4911691596452	HC	0.0157588613944947	0.297874580584319
HMP_0010.k81_119586	0.000750211039770537	0.00151322399836264	2.01706442339943	HC	0.0157712078630965	0.297874580584319
HMP_1064.k81_199116	0.00637295841030923	0.00210942930819925	3.02117657393772	DM	0.0158346595571737	0.297874580584319
Shaiber_2020_19.k141_273137_1	0.0768406968869911	0.0333621333102519	2.30323091669257	DM	0.0158412186477287	0.297874580584319
HMP_0129.k81_10289	0.00278598823933356	0.00518266931331564	1.86026245198917	HC	0.0158502393106646	0.297874580584319
HMP_0252.k81_22521	0.000166098009107005	0.00339597477145489	20.4456079257826	HC	0.0158647320418812	0.297874580584319
HMP_0374.k81_118787	0.0003371803567488	0.00322415327234136	9.56210291557216	HC	0.0158647320418812	0.297874580584319
HMP_0259.k81_174653_1	0.00434077118492001	6.01217729986087e-05	72.1996536100235	DM	0.0158834646729068	0.297874580584319
HMP_0507.k81_239143	0.00248249215563569	8.11941836914563e-05	30.5747535447778	DM	0.0159126159245748	0.297874580584319
Heintz_2016_39.k141_142940	0.00327539127800471	0.000487567340674902	6.71782337486108	DM	0.0159713321209503	0.297894422261541
Zhang_2015_237.ctg_121	0.00165888741551412	0.00390590912068456	2.35453538567839	HC	0.0160206354143689	0.297894422261541
Brito_2019_063.k121_79246	0.00250408362913378	0.00408806328341437	1.63255860780837	HC	0.0160335529084431	0.297894422261541
Zhang_2015_114.ctg_1_1	0.00283728485732128	0.00415003026527294	1.46267663416462	HC	0.0161472150610914	0.298460766579306
HMP_0524.k81_117682	0.000816279616917782	0.00223117908136605	2.73335145840201	HC	0.0161541139255198	0.298460766579306
Zeller_2014_31.k121_25179_1	0.00689106127216487	0.00836642857371507	1.21409870603091	HC	0.0161541139255198	0.298460766579306
Zhang_2015_258.ctg_580_1	0.00280481293046214	0.00616368292608545	2.19753797450936	HC	0.0161893776036987	0.298557353211067
Heintz_2016_29.k141_120997	0.0006253968435545	0.00772292274094695	12.3488354962795	HC	0.0162374577917084	0.298889500832558
HMP_1038.k81_87579	0.00533355740701622	0.023635187470991	4.43141147030672	HC	0.0163898342984671	0.300042387856705
Heintz_2016_65.k141_10462	0.00599448709559373	0.00419866834909991	1.42771150211919	DM	0.0164096287829096	0.300042387856705
Zhang_2015_206.ctg_208	0.00420610698021308	0.0081022535716851	1.92630706013917	HC	0.0164191305067182	0.300042387856705
Heintz_2016_74.k141_28271	0.0169688440560255	0.000384362871292511	44.1479792232891	DM	0.016420830884713	0.300042387856705
HMP_0203.k81_149962	0.00534912543027815	0.00291701063967214	1.83376959875586	DM	0.0165907560804064	0.30219187378447
Shi_2020_02.k81_49369	0.00075865933770963	0.00187000743709566	2.46488422951619	HC	0.0166117049074577	0.30219187378447
HMP_1036.k81_368149	0.00169585638175675	0.000848500491269483	1.99865103109073	DM	0.0166296735372339	0.30219187378447
Shaiber_2020_18.k141_235825	0.0533268555021929	0.0718336385001076	1.34704433298441	HC	0.0166925615450353	0.302229620687889
Zeller_2014_58.k121_23821	0.0609302739714112	0.0476415620317655	1.27893107137808	DM	0.0166925615450353	0.302229620687889
HMP_0246.k81_129859	0.00154411277528858	0.0026706701173855	1.72958229484656	HC	0.016741846907257	0.302570833196608
Zhang_2015_038.ctg_340_1	0.00798662658901821	0.0144731289303163	1.8121704788624	HC	0.0168182191355429	0.303399452281845
Shi_2020_33.k81_25728	0.00254883666133314	0.00107633739114857	2.36806477438569	DM	0.0169792163529828	0.304535378749474
Heintz_2016_41.k141_95770	0.0139068229223164	0.000248169949470467	56.0374974971388	DM	0.0170324989630186	0.304535378749474
Wang_2019_29.k81_42227	0.00178552185008013	0.000214189290298293	8.33618640592863	DM	0.0170343732982603	0.304535378749474
HMP_0523.k81_367204	0.000665371710921467	0.00166841702306381	2.50749617947122	HC	0.0170702547270986	0.304560962320334
HMP_0281.k81_201109	0.00123056778161333	0.00182743603647558	1.48503484633714	HC	0.0171277241385379	0.304560962320334
Shaiber_2020_21.k141_32687	0.0062181716598226	0.00421328524542072	1.47584872554758	DM	0.0172361432284239	0.305941542304524
Zhang_2015_009.ctg_169_1	0.00378138111310089	0.00278715572912823	1.35671683988883	DM	0.0172869969831951	0.306053994818808
Heintz_2016_38.k141_33130	6.16605639971385e-05	0.146957414649074	2383.32907003403	HC	0.0173926658011442	0.306053994818808
Heintz_2016_27.k141_213028	0.00266799104907119	1.34917632466208e-05	197.749619549499	DM	0.0174260917659259	0.306053994818808
Wang_2019_02.k81_21806	0.00747603095099484	0.00120951766421493	6.18100187552645	DM	0.0174821338491689	0.306053994818808
Wang_2019_35.k81_254284	0.0101718874273366	0.00443377702650228	2.29418109357678	DM	0.017531379592287	0.306053994818808
HMP_0509.k81_295732	0.00282371713890733	0.000765085879495685	3.6907191919012	DM	0.0175314027711714	0.306053994818808
HMP_0694.k81_6012	0.00137127560667047	0.00220012453098305	1.6044364242175	HC	0.0175445707096342	0.306053994818808
Heintz_2016_82.k141_192458	0.0017293502847431	0.00407773839450369	2.35795976701704	HC	0.0176634752281816	0.306053994818808
Zhang_2015_206.ctg_827	0.00209429972801463	5.98961046306104e-05	34.9655414309585	DM	0.0177001852272649	0.306053994818808
Heintz_2016_45.k141_1383	0.000279327811159485	0.0101074414224465	36.184873179977	HC	0.0177001852272649	0.306053994818808
HMP_0835.k81_141633	0.00209223106368296	0.000656067047008339	3.18905068197453	DM	0.017758739022517	0.306053994818808
Ganesan_2020_71.k141_74239	0.00210088515168504	0.0026243128008666	1.24914624617235	HC	0.0177637925858159	0.306053994818808
HMP_1163.k81_15189	0.00375458569327051	0.00253566977337245	1.48071	DM	0.0178176698613249	0.306053994818808
Heintz_2016_09.k141_86794	0.00691149953735509	0	Inf	DM	0.0178178158996438	0.306053994818808
Zhang_2015_176.ctg_1084_1	0.00280334084703011	0.00222493742816269	1.25996390349955	DM	0.0178212075313035	0.306053994818808
HMP_0190.k81_113742	0.00243366297881056	0.00357697300427266	1.46978979234869	HC	0.0178291118868157	0.306053994818808
Heintz_2016_29.k141_49927	0.000308450985142298	0.00475719679023237	15.4228613925085	HC	0.0178487852301798	0.306053994818808
Brito_2019_013.k121_22842	0.00556690747864441	0.014691439882182	2.6390666520938	HC	0.0178589966831535	0.306053994818808
Zhang_2015_253.ctg_1694	0.073214326001901	0.0368625498787955	1.98614	DM	0.0178736114258993	0.306053994818808
HMP_1158.k81_188742	0.0112638743221713	0.002532202931147	4.44825104008118	DM	0.0179093519559748	0.306053994818808
Gemez_2017_39.k141_287206	0.00120647330507451	0.00328939748749872	2.72645691675339	HC	0.0179198616684654	0.306053994818808
HMP_0033.k81_104283	0.00164691134106485	0.00322263268301151	1.95677362991977	HC	0.0179602769537672	0.30621810106423
Heintz_2016_45.k141_67727	0.000640089790316008	0.010984928810403	17.1615435468512	HC	0.0181236657086251	0.308405888411624
HMP_0220.k81_19809	0.00275852853172361	0.00413840605092257	1.50022231176154	HC	0.0181506483622535	0.308405888411624
HMP_0202.k81_38587	0.00168050749102892	0.00351360736898618	2.09080137264661	HC	0.0181996124655051	0.308710150012151
HMP_0421.k81_232737	0.000556743827000387	0.00159495046500509	2.86478338448462	HC	0.0182616713910239	0.309235116911035
HMP_0335.k81_226518	0.00602247706161469	0.00416111392033495	1.44732328336012	DM	0.0182956082881681	0.30928290201427
HMP_0073.k81_54358	0.00122384481453906	0.000812844932669825	1.50563135150426	DM	0.0183487607999128	0.309625137255632
Zeller_2014_32.k121_10689	0.000899133199516536	0.00579502788468779	6.44512724900357	HC	0.0184050194133743	0.309625137255632
Zeller_2014_30.k121_40814	0.0217508360146199	0.0089475810802209	2.43091801232192	DM	0.0184093014203298	0.309625137255632
Wei_2020_36.k141_390222	0.00802086538868602	0.0144329441781353	1.7994248100079	HC	0.0185009665988127	0.31015931034418
HMP_1124.k81_90043	0.00125809690756277	0.00211737105043363	1.68299519512807	HC	0.0185034679108751	0.31015931034418
Heintz_2016_18.k141_192228	0.0417348433723701	0.000105740413024436	394.691510829689	DM	0.0185680372326743	0.310717660088859
Heintz_2016_43.k141_82570	0.000283234389693525	0.0472017629512737	166.652654722997	HC	0.0187834170251301	0.31180600583831
Heintz_2016_27.k141_166433	0.00375557899118402	0.000531706710014474	7.06325295590455	DM	0.0188170239691331	0.31180600583831
HMP_0213.k81_27533	0.000885089541787036	0.00131977151592674	1.49111638271317	HC	0.0188275589530039	0.31180600583831
HMP_0154.k81_67582	0.00313351682639957	2.08436160348447e-05	150.334607064398	DM	0.0188487750373521	0.31180600583831
HMP_0867.k81_243313	0.00300993098165589	9.26902543163188e-06	324.730038109947	DM	0.0188487750373521	0.31180600583831
HMP_0334.k81_129063	0.000380967073828907	0.00170550775905371	4.4767852032789	HC	0.0188529916309764	0.31180600583831
HMP_1026.k81_91235	0.00158277446929344	0.000474795562567861	3.33359153723602	DM	0.018866090570952	0.31180600583831
HMP_0444.k81_71367	0.00313083649423785	0.00478293260186704	1.52768520830449	HC	0.0189139279295505	0.31180600583831
HMP_0170.k81_23791	0.00310063920228209	0.00051827678753527	5.98259323368034	DM	0.0189153945191651	0.31180600583831
Zhang_2015_233.ctg_1043	0.00986159912584289	0.0138881135585402	1.40830238395572	HC	0.0189550842736669	0.31194294317922
Heintz_2016_56.k141_27658	0.020567692572733	0.0457611776922183	2.22490576083799	HC	0.0191900923689613	0.31304070872035
Wei_2020_56.k141_144450_1	0.00201486973213072	0.00790021054058934	3.92095350612811	HC	0.0192057090699248	0.31304070872035
Heintz_2016_65.k141_50809	0.00963061769101786	0.00191058204677393	5.04067	DM	0.019226319104464	0.31304070872035
Gemez_2017_14.k141_119788	0.000433936518165664	0.00241093286465251	5.55595752771396	HC	0.0192822644849611	0.31304070872035
HMP_0281.k81_319556_1	0.000655870431714777	0.00158633079638407	2.41866490647642	HC	0.0193053404249567	0.31304070872035
Ghensi_2020_091.k101_11202_2	0.00263367508142309	0.000424570351937835	6.20315353957808	DM	0.0193080431833809	0.31304070872035
HMP_0626.k81_138066	0.000940521001923472	0.00194319224423141	2.06608065131705	HC	0.0193467714875032	0.31304070872035
Heintz_2016_13.k141_25010_1	0.000255848986178643	0.00737486797121628	28.8250818632007	HC	0.0193540432406319	0.31304070872035
HMP_0167.k81_89511	0.00066180161638848	0.0032164273822142	4.86010807856073	HC	0.019362374115802	0.31304070872035
HMP_1032.k81_55974	0.00260708683491576	0.00776463987991442	2.97828203338893	HC	0.0193682128634824	0.31304070872035
Zhang_2015_109.ctg_9	0.000478678954011617	0.00336898801766525	7.03809513543704	HC	0.0195867408011176	0.315337510773594
Brito_2019_166.k121_79046	0.000104108565191539	0.0128536008956314	123.463433311019	HC	0.0196249173639372	0.315337510773594
HMP_0728.k81_233577	0.00102285224391845	0.00523326191063187	5.11634201493632	HC	0.0196372152081343	0.315337510773594
Heintz_2016_42.k141_95015	0.0089177783290754	7.126133466844e-05	125.141893153804	DM	0.0197168954143363	0.315420128228395
HMP_0543.k81_58658_1	0.000545010767586447	0.00178953178777968	3.28347969289586	HC	0.0197299301158209	0.315420128228395
HMP_1060.k81_254169	0.00147513244772952	0.00222006698384706	1.50499501740614	HC	0.0197375573197245	0.315420128228395
Brito_2019_130.k121_18481	0.00020860935616077	0.0022352338362104	10.7149261056525	HC	0.0198190455004199	0.316213984388722
Zhang_2015_047.ctg_33	0.00659123783472418	0.00310778426035196	2.12088011346634	DM	0.0198579937490041	0.316327656835097
Zhang_2015_061.ctg_814_1	0.0037021184275438	0.00658259952582523	1.77806292658025	HC	0.0199992606856118	0.317187707186092
Zhang_2015_048.ctg_806	0.00062810872590836	0.00174045585026404	2.77094677795953	HC	0.020039920962859	0.317187707186092
Zhang_2015_112.ctg_43	0.0111052875504609	0.00919453423187828	1.20781404151587	DM	0.0200651429162881	0.317187707186092
HMP_0841.k81_212494	0.00204126729568054	3.5055387385979e-06	582.297743055887	DM	0.0200986067494464	0.317187707186092
HMP_0452.k81_28652_1	0.000882467141511882	0.00165218877467969	1.87223829303048	HC	0.0201348909318368	0.317187707186092
HMP_0826.k81_72075	0.00171928790102636	0.000430605088440256	3.99272546279932	DM	0.0201348909318368	0.317187707186092
Heintz_2016_51.k141_193792_1	0.00760528309349324	0.00985577954113228	1.29591225204549	HC	0.0201549580418028	0.317187707186092
HMP_0432.k81_86216	0.00226308878161674	0.000299089454335709	7.56659503974542	DM	0.0201840917640386	0.317187707186092
HMP_0317.k81_78350	0.00171799131038878	0.000983606130630775	1.74662525668385	DM	0.0202219753702188	0.317187707186092
HMP_0289.k81_25961	4.98754389871019e-05	0.00745815445613299	149.535615276724	HC	0.0202872830497137	0.317187707186092
Zhang_2015_214.ctg_1275	1.59039294881502e-05	0.0057402474594114	360.932652756565	HC	0.0202872830497137	0.317187707186092
HMP_1022.k81_3963	0.00231350399889249	0.00144320058550188	1.60303704289862	DM	0.0202949076227721	0.317187707186092
Goltsman_2018_002.k141_70170	0.00189186551637883	0.00291657986882022	1.5416422803682	HC	0.0204685647881544	0.317995198855889
HMP_0007.k81_263943	0.0482268546945696	0.0229028882974135	2.10571060157578	DM	0.0205256990745838	0.317995198855889
HMP_0994.k81_38520_1	0.000773496597830328	0.00375252661500944	4.85138089234697	HC	0.0206480950294154	0.317995198855889
Zhang_2015_130.ctg_1597	0.00580526060457026	0.00940135467262027	1.61945437302486	HC	0.0206857311366462	0.317995198855889
Shi_2020_61.k81_167945	0.0133008513849671	0.0089130091938248	1.49229638337885	DM	0.020719552930856	0.317995198855889
Zhang_2015_029.ctg_819	0.00448026108859554	0.00123681668782506	3.62241319404744	DM	0.020719552930856	0.317995198855889
HMP_1120.k81_80066	0.000844571466402531	0.0061020776078458	7.22505773707668	HC	0.0207395905552997	0.317995198855889
Gemez_2017_37.k141_299265_1	0.000886860230667656	0.0017929594731104	2.02169339779799	HC	0.0207411200516185	0.317995198855889
Zhang_2015_052.ctg_354	0.0882058691100201	0.119858952238497	1.35885461418668	HC	0.0207684087764086	0.317995198855889
Zhang_2015_264.ctg_189	0.00132198664507918	0.00174199004317058	1.31770623376173	HC	0.0207878129894442	0.317995198855889
HMP_1074.k81_274905	0.0115693762014036	0.0296676562932738	2.56432635405826	HC	0.0208202205377457	0.317995198855889
HMP_0990.k81_81594	0.000703468881700335	0.00437937467187554	6.22539928317835	HC	0.0208264461222519	0.317995198855889
HMP_0820.k81_139184	0.00559486230197424	0.00907943007753346	1.62281564540554	HC	0.0209302488824263	0.318601586353799
HMP_0932.k81_30063	0.000555132324638766	0.00172525906818225	3.10783391924601	HC	0.020930265179983	0.318601586353799
HMP_0084.k81_11269	0.000510672878025078	0.00211621296677959	4.14396976585794	HC	0.0209865739862156	0.318970252940341
HMP_0348.k81_5180	0.00100501300426818	0.00199114204850873	1.98121023315377	HC	0.0211328254952696	0.32070272583661
HMP_0343.k81_163519	0.0237410189105363	0.00142425852425937	16.6690376123126	DM	0.0213006559510324	0.321878707626725
Wei_2020_18.k141_87164	0.00947676208787737	0.0156431461198462	1.65068469323049	HC	0.0213074637443043	0.321878707626725
Zhang_2015_056.ctg_541_1	0.011312281812206	0.0350043709484123	3.09436871618973	HC	0.0213074637443043	0.321878707626725
HMP_0849.k81_112896	0.00301297844538835	0.000191294829218005	15.7504437401947	DM	0.0213969759719767	0.321990857795958
Shi_2020_11.k81_92030	0.0009820059494818	0.00361506927031075	3.6813109658026	HC	0.0214117572142465	0.321990857795958
Shi_2020_75.k81_63854_1	0.000132234788425164	0.00309940997057575	23.4386881658589	HC	0.021444461555425	0.321990857795958
Heintz_2016_82.k141_36906	0.000195612038900212	0.00629001473120497	32.155560396841	HC	0.021444461555425	0.321990857795958
HMP_0156.k81_234777	0.00102762457183624	0.00173337330093476	1.68677681367373	HC	0.0215091759594918	0.32247542841229
Shi_2020_92.k81_24063_1	0.00400439079493007	0.00280797459142357	1.42607800197364	DM	0.0215808981102021	0.323063444601519
Zhang_2015_232.ctg_28_1	0.0385342426243367	0.0540448689151949	1.40251540537772	HC	0.0217825709247804	0.324014376928565
Heintz_2016_02.k141_201145	0.000122473012447873	0.00491978517012754	40.170361386526	HC	0.021886707512237	0.324014376928565
Heintz_2016_45.k141_44598	4.56163516792397e-05	0.00381745005616868	83.6860010860104	HC	0.021886707512237	0.324014376928565
Zeller_2014_20.k121_43571	0.00193979054315187	0.00063217420988277	3.06844302223525	DM	0.021886707512237	0.324014376928565
HMP_0975.k81_143519	0.00076790363900559	0.00151662461702027	1.97501944252309	HC	0.0219358440607706	0.324014376928565
HMP_0640.k81_20166	0.0072256500803597	0.0112709787934006	1.5598567143511	HC	0.0219458447102863	0.324014376928565
HMP_1025.k81_42003	0.0029771167743349	0.000217196072329019	13.7070470124572	DM	0.0219736894366746	0.324014376928565
HMP_0055.k81_28134	5.04937071374326e-05	0.00410579586537156	81.3130209314302	HC	0.0220491115913437	0.324014376928565
HMP_1092.k81_140326	3.2752701987304e-05	0.00429656250152032	131.181925179358	HC	0.0220491115913437	0.324014376928565
Zhang_2015_246.ctg_1003	4.60028389357982e-05	0.00503524761723824	109.455149589039	HC	0.0220491115913437	0.324014376928565
HMP_1132.k81_64119	0.0013044271531493	0.00965454543935105	7.40136803810157	HC	0.0221687985434768	0.324014376928565
Wei_2020_54.k141_1433694_1	0.00201209908711791	0.00837196189820956	4.16080994808331	HC	0.0221878065488645	0.324014376928565
Heintz_2016_42.k141_83721	0.011315643741715	0.00046754168350043	24.202427593185	DM	0.0222109054872687	0.324014376928565
Gemez_2017_63.k141_71760_1	0.0129879699714489	0.00515925644722677	2.51741120145912	DM	0.0222268190755282	0.324014376928565
HMP_0233.k81_15101	0.0098097000619034	0.00054514196954545	17.9947621168903	DM	0.0222294017143416	0.324014376928565
HMP_0750.k81_64748	0.0011745553421901	0.000861375473144915	1.36358113135234	DM	0.0222862189595111	0.324014376928565
Wang_2019_16.k81_67814	0.0351036356343657	0.0581310517096701	1.65598379367752	HC	0.0223236921834074	0.324014376928565
HMP_0548.k81_283799	0.115841754995398	0.079590707224106	1.45546834593666	DM	0.0223256567654276	0.324014376928565
HMP_1146.k81_40036	0.000636718586345243	0.00147321286923766	2.31375822982314	HC	0.0223588435389321	0.324014376928565
HMP_0443.k81_26554	0.000629313929087428	0.00161724112593921	2.56984797441934	HC	0.0223615555908446	0.324014376928565
HMP_0527.k81_84760	0.000685317059042282	0.00192713832504661	2.81203904035272	HC	0.02245187007985	0.32444958784317
Heintz_2016_03.k141_39705	0.00351903227908863	0.0213257886916698	6.06012875141709	HC	0.0224770417221647	0.32444958784317
Heintz_2016_01.k141_206657	0.000173937223624546	0.00490949437734536	28.2256682902034	HC	0.0224895136845014	0.32444958784317
HMP_0511.k81_44756	0.00360003469011944	0.00093789994479845	3.83839951168039	DM	0.0225716969287764	0.325163286191359
HMP_1124.k81_75406	0.00495831512573768	0.0028876428758516	1.71708044897186	DM	0.0227682499384666	0.327520122124975
Heintz_2016_64.k141_84539	0.0104356092066291	0.00151310362882748	6.89682385780529	DM	0.0228081432018381	0.327619860442588
Zhang_2015_207.ctg_1058	4.28394350664738e-05	0.00313220878907305	73.1150815647502	HC	0.0229789016309266	0.327694271243781
HMP_0215.k81_74349	0.00206331625502899	0.0107908444765539	5.22985482727286	HC	0.0229971616501022	0.327694271243781
Heintz_2016_09.k141_4351	0.0116941836566894	0.000150373961937023	77.7673442001012	DM	0.0229971616501022	0.327694271243781
Heintz_2016_02.k141_225435	0.000707498298292142	0.010839094455409	15.3203116976732	HC	0.0230832658860975	0.327694271243781
HMP_0158.k81_84336	0.000611206674260649	0.00287730153723841	4.70757545427488	HC	0.023175528930455	0.327694271243781
HMP_0174.k81_44080	0.00141065921122127	0.00268090655502151	1.90046365110431	HC	0.0232607462509865	0.327694271243781
HMP_0900.k81_59215	0.000817839385354194	0.00136489503904751	1.66890353227045	HC	0.0232679721020629	0.327694271243781
HMP_0453.k81_225067_1	0.00035062962346356	0.00510662248133042	14.5641501447785	HC	0.0232711877375586	0.327694271243781
Zhang_2015_256.ctg_318_1	0.0567089148919521	0.0370184687833615	1.53190871356194	DM	0.0233425196730203	0.327694271243781
HMP_0176.k81_155997	0.00104465613920377	0.00600548278677835	5.74876513084551	HC	0.0233540087252408	0.327694271243781
Zhang_2015_001.ctg_185_1	0.00940235544873711	0.0114747323140916	1.22041039361395	HC	0.0233836129544216	0.327694271243781
Zeller_2014_26.k121_258772	0.0304652376325658	0.0227825645526949	1.33721721986571	DM	0.0236498782745511	0.327694271243781
HMP_0374.k81_326367	0.000479399006553881	0.00292186618005589	6.0948523883257	HC	0.0236815272244833	0.327694271243781
HMP_0902.k81_231511	0.00105695482676965	0.00201043365037069	1.90209988114169	HC	0.0236858531043718	0.327694271243781
HMP_0389.k81_458593	0.00214746062117773	0.000326862925277566	6.56991189610798	DM	0.0237632054200431	0.327694271243781
HMP_0106.k81_155495	0.00253765235037464	0.00150171602598961	1.68983503302654	DM	0.0237723950621622	0.327694271243781
HMP_0279.k81_160559	0.000801711884834893	0.00271587512178612	3.38759493673395	HC	0.0237743737538719	0.327694271243781
Heintz_2016_11.k141_80121	0.0169260771601795	0.0743663260908645	4.39359488835485	HC	0.0238398960197502	0.327694271243781
Caselli_2020_127.k141_72419	0.00299557272293223	0.00144881089725156	2.06760780762688	DM	0.0238461724156641	0.327694271243781
HMP_1119.k81_101684_1	0.00154764431542273	0.000723814587441936	2.13817784592091	DM	0.0238849580771469	0.327694271243781
HMP_0073.k81_60138	0.00338654324346309	0.00241715905265736	1.40104278191376	DM	0.0239206884824832	0.327694271243781
HMP_0918.k81_54363_1	0.0406536035544562	0.0613489717507828	1.50906602089049	HC	0.0239392715541826	0.327694271243781
HMP_0926.k81_6617	0.00490833088082625	0.00261181445858899	1.87928007852362	DM	0.0239392715541826	0.327694271243781
HMP_0728.k81_194652	9.27877016191799e-05	0.00363313416920161	39.1553417726926	HC	0.023942560433592	0.327694271243781
Heintz_2016_54.k141_77659	0.000290304396925906	0.010335618645568	35.6026941204267	HC	0.023942560433592	0.327694271243781
HMP_0106.k81_49933	0.000432394328984992	0.00307268560195533	7.1062116128308	HC	0.0239760107912668	0.327694271243781
Zeller_2014_22.k121_243183	0.00130363692581792	0.000863266439003111	1.51012117107593	DM	0.0239797000335381	0.327694271243781
Zhang_2015_054.ctg_2520	0.000688474285531561	0.00169846494857753	2.46699838217802	HC	0.0240317687519339	0.327694271243781
HMP_0569.k81_338524	0.000650685026631069	0.0018775579146602	2.88550963648461	HC	0.0240331110399111	0.327694271243781
HMP_0730.k81_163432	0.00432173886194922	2.26783363199187e-05	190.566838809661	DM	0.0240794757238205	0.327876696842159
HMP_1146.k81_2652	0.0108892418925655	0.00634747061632161	1.71552458463775	DM	0.0241743643802728	0.328718443146254
HMP_1038.k81_62421_1	0.00123072926598543	0.000880199755851775	1.39823859050546	DM	0.0242381590259819	0.328894638978434
HMP_0029.k81_14142	0.00289169042237421	0.000658448410223883	4.39167348189206	DM	0.0243238679460391	0.328894638978434
Zhang_2015_248.ctg_367	0.00112583436823632	0.00235071737228558	2.08797798202599	HC	0.02432392150914	0.328894638978434
HMP_0501.k81_192582	0.00142570486383394	0.00923226559090813	6.47557978169561	HC	0.02436225768468	0.328894638978434
Zhang_2015_037.ctg_365	0.00449592703663981	0.00682155221099332	1.51727378033511	HC	0.0243842612952204	0.328894638978434
HMP_0104.k81_36261	0.00165625375140154	0.00280135129424591	1.69137808254042	HC	0.024418755283356	0.328894638978434
Wang_2019_19.k81_204745	0.000587611384069643	0.00209896768636664	3.57203373397864	HC	0.0244189379845155	0.328894638978434
Brito_2019_152.k121_36871	0.0170172596048148	0.0253810093660753	1.49148628836186	HC	0.0244766958284051	0.329226463510618
Heintz_2016_37.k141_90044	0.0048159933304905	0.000241483453657898	19.9433677858242	DM	0.024647017227926	0.330953225284699
Zhang_2015_209.ctg_882	0.00153926617466227	0.000789950822827877	1.94855949279473	DM	0.0247046517651266	0.330953225284699
Zhang_2015_212.ctg_1094	0.00236049570467812	0.00109803782283037	2.14973988654922	DM	0.0248015945410588	0.330953225284699
Zhang_2015_170.ctg_1368	0.00235827408996696	0.00188362397654268	1.25198772118811	DM	0.0248222135753428	0.330953225284699
Zhang_2015_215.ctg_306	0.00113701800396547	0.00217988695231717	1.91719651290885	HC	0.0248342669564432	0.330953225284699
Shaiber_2020_08.k141_402890	0.00148079785455738	0.00389267091444347	2.62876590647615	HC	0.0248377017900995	0.330953225284699
Wei_2020_03.k141_977539	0.00153087783247402	0.000861434273221167	1.77712668286299	DM	0.0248381394428959	0.330953225284699
Heintz_2016_54.k141_22006	0.000224597196995843	0.00918905447456106	40.9134868888464	HC	0.0249410744465962	0.331436203207441
Heintz_2016_54.k141_81619	0.000305472282086206	0.0102102148548866	33.4243578014884	HC	0.0249410744465962	0.331436203207441
HMP_0727.k81_92547	0.00405190861415405	0.00545210823817433	1.3455654501015	HC	0.0250395936425193	0.332301149274555
Heintz_2016_29.k141_40843	0.000343191813314181	0.00664797945860456	19.3710315942722	HC	0.0251346822114446	0.332989349858886
Heintz_2016_29.k141_53148	0.000567563185257458	0.00920116769455755	16.2117063501639	HC	0.025178242982545	0.332989349858886
HMP_0435.k81_97094	0.000573582258697402	0.00527720321005905	9.20042963330755	HC	0.0251999126778235	0.332989349858886
Zhang_2015_025.ctg_1699	0.000882354960963894	0.00380561620435631	4.31302182536494	HC	0.0252254507488673	0.332989349858886
Zhang_2015_045.ctg_655	0.00086855636969999	0.0012964314374172	1.49262786232862	HC	0.0253763388664026	0.334055179825876
HMP_1059.k81_319108	0.000697370544769977	0.00275489156410053	3.95039851447871	HC	0.0254047813514146	0.334055179825876
Zhang_2015_233.ctg_10	0.00484173610570129	0.000307495697087724	15.7457036035207	DM	0.025429697657484	0.334055179825876
Zhang_2015_159.ctg_182	0.00082754621384029	0.00130887257265019	1.58163079083677	HC	0.0255322818118678	0.334055179825876
HMP_0367.k81_12012	0.00158563266388927	0.00787831481523545	4.96856238815829	HC	0.025559345874658	0.334055179825876
HMP_1162.k81_73543	0.00150370732815295	0.00570574497615726	3.79445179878575	HC	0.0255653086220949	0.334055179825876
HMP_0068.k81_168173	0.00165184500804458	0.0184119032650076	11.1462656455906	HC	0.0256103627312905	0.334055179825876
HMP_0283.k81_72068	0.0157395710635916	0.0265427532574835	1.68637081342588	HC	0.0256158441538055	0.334055179825876
HMP_0174.k81_215415_1	0.000749518600681397	0.00151969235112403	2.02755788814641	HC	0.0257101965749202	0.334055179825876
Heintz_2016_40.k141_227508	0.000119046497258481	0.00495854743374318	41.6521909332358	HC	0.0258478923397081	0.334055179825876
Zhang_2015_259.ctg_626	0.00461302159194516	0.00938744320065758	2.03498791704099	HC	0.0258501535354636	0.334055179825876
HMP_1041.k81_61659	0.000821320596062524	0.0095855955703264	11.6709548211508	HC	0.0258973499125557	0.334055179825876
HMP_0368.k81_138374	0.0023491995818787	0.00432708130946039	1.84193856615619	HC	0.0259104261715881	0.334055179825876
Heintz_2016_50.k141_133169	9.68364102303676e-05	0.00772068165557006	79.7291188015237	HC	0.0259495846986998	0.334055179825876
Shaiber_2020_36.k141_443928	0.00157979576579545	0.00284633572511281	1.80171120010543	HC	0.025962573025138	0.334055179825876
Zeller_2014_30.k121_73953	0.00676300466824234	0.00245513762486837	2.75463363020431	DM	0.025962573025138	0.334055179825876
HMP_0334.k81_48106	0.00125189699086957	0.00104039719618394	1.20328754773791	DM	0.0260101415154908	0.334055179825876
HMP_0279.k81_264386	0.0028655471746297	5.79320357630973e-05	49.4639474840457	DM	0.0260418590310889	0.334055179825876
Heintz_2016_52.k141_8852	0.0063108901098955	0.00222643292279943	2.83452963943797	DM	0.0260455497349149	0.334055179825876
Zhang_2015_052.ctg_1831	0.00259466793438829	0.00165739144637337	1.56551304766646	DM	0.0260455497349149	0.334055179825876
Zhang_2015_084.ctg_1172	0.0035336312408482	0.000914472487267204	3.86411979589244	DM	0.0260881606104086	0.334071873328333
Heintz_2016_84.k141_144103	0.0167165550603385	0.0300502980637554	1.79763701045393	HC	0.0262765670694625	0.334071873328333
Shaiber_2020_14.k141_67580	0.00962111823537686	0.00710341253562836	1.35443608084432	DM	0.0262765670694625	0.334071873328333
Shaiber_2020_48.k141_545886	0.0308245945960624	0.0251215388925367	1.22701856474326	DM	0.0262765670694625	0.334071873328333
Zhang_2015_060.ctg_18_1	0.0376923133877166	0.0485417373647815	1.28784181712233	HC	0.0262765670694625	0.334071873328333
HMP_1110.k81_28363_1	0.000653191336046304	0.00228034527403432	3.49108316077338	HC	0.0262821131733155	0.334071873328333
HMP_0280.k81_3197_1	0.00127052820973245	0.00191909582683089	1.51047085151695	HC	0.0263830113265796	0.334745430213463
HMP_0320.k81_67325	0.000381425697089113	0.00334346892880013	8.76571493298993	HC	0.0264032680800342	0.334745430213463
HMP_0502.k81_76448	0.00200650609081331	0.00319761379709185	1.59362277130977	HC	0.0264361330701779	0.334745430213463
Velsko_2019_029.k141_99710	0.00282671919290103	0.00395276408216509	1.39835753480289	HC	0.0265020238438198	0.335152820620317
Zhang_2015_246.ctg_343_1	0.00357798278910359	0.00131060134778123	2.73003136702165	DM	0.0265847958541744	0.335392845181093
HMP_0477.k81_45260	0.00123668410970649	0.00191586180207793	1.54919254403021	HC	0.0265934057848197	0.335392845181093
HMP_1094.k81_92261	0.00790309246983321	0.0119827397782732	1.51620898072652	HC	0.0266883711775664	0.335392845181093
Wei_2020_45.k141_955748	0.0265626518676092	0.0117348109219026	2.26357732087791	DM	0.0267166198721161	0.335392845181093
Caselli_2020_064.k141_28828	0.00230213956863721	0.00293458649694673	1.27472136656072	HC	0.0267208959843827	0.335392845181093
Zhang_2015_143.ctg_739	0.0150238469998868	0.00653715762254583	2.29822315253214	DM	0.0267909375325742	0.335392845181093
Zhang_2015_212.ctg_1287	0.000902580280520633	0.00119550656373879	1.32454318971958	HC	0.0268485966971725	0.335691888264018
Heintz_2016_01.k141_66038	0.000111356356811543	0.00803599425298273	72.1646656111663	HC	0.0269096744685733	0.336032869620124
HMP_0525.k81_194782	0.00366455480843734	0.00775540748149621	2.11633005560185	HC	0.026992761240636	0.336254734163091
HMP_0120.k81_59201_1	0.00103714399697771	0.00257950456376254	2.48712287905955	HC	0.0269950983764735	0.336254734163091
Heintz_2016_54.k141_81045	0.000439406900113967	0.0101887180992813	23.1874330982028	HC	0.0270467043310377	0.336400539011243
HMP_0519.k81_79718	0.00132244420946613	0.00382745730937766	2.89422970132161	HC	0.027074490061267	0.336400539011243
Zhang_2015_027.ctg_1408_1	0.00310601335583876	0.00452460576547358	1.45672450408757	HC	0.0271133328742328	0.336462582733925
Zeller_2014_02.k121_248066	0.00217963038093255	0.000144746872162366	15.0582209368062	DM	0.0271676060566884	0.336712697567569
HMP_0908.k81_208309	0.00360381845582699	0.00275624758799235	1.3075089739859	DM	0.0272012370368972	0.336712697567569
HMP_0213.k81_70910	0.0156464666688104	0.0210196753310481	1.34341	HC	0.0273535412945914	0.33766361882559
HMP_0233.k81_148852	0.0228229145043768	0.000885958276812281	25.7607102972103	DM	0.0273596242458885	0.33766361882559
HMP_0990.k81_286967	0.0010241389559373	0.00746155497812765	7.28568612185909	HC	0.0273873160585492	0.33766361882559
HMP_1074.k81_14610_1	0.004727172529592	0.00904423464436965	1.91324403493905	HC	0.0274139376652164	0.33766361882559
HMP_0049.k81_221565	0.00256653161877888	0.00142251375708022	1.80422270505616	DM	0.0275096231713961	0.338319849413344
HMP_0283.k81_89403	0.00126247015734275	0.00348250524611954	2.7584852013053	HC	0.027550276639511	0.338319849413344
Zeller_2014_39.k121_180664	0.00300084525858462	0.000500013315011848	6.00153069626458	DM	0.0275693237449506	0.338319849413344
Zhang_2015_219.ctg_882	0.00543868324003253	0.011316608240314	2.08076251932008	HC	0.0276631076416889	0.339052145448074
Heintz_2016_58.k141_132877	0.00349899770961558	0.00997489620480034	2.85078672026231	HC	0.0277484738018576	0.339180044886296
HMP_0912.k81_119327	0.000244928638087826	0.00189910681176719	7.75371482319762	HC	0.0277484738018576	0.339180044886296
Heintz_2016_28.k141_142922	0.00826561720634914	0.000148406921545656	55.6956314453722	DM	0.0278039032854298	0.339180044886296
Heintz_2016_58.k141_87031	0.0235524577366778	0.0583562698527006	2.47771466167726	HC	0.0278100338614015	0.339180044886296
Zeller_2014_22.k121_35306	0.00220733296278842	0.00368584670086192	1.66981908166939	HC	0.0279239788199056	0.340060120216286
HMP_1089.k81_205165	0.00536328415461085	0.00259997499319723	2.06282143814605	DM	0.027975690726291	0.340060120216286
HMP_0682.k81_164683	0.020347669427389	0.0342703796381683	1.68424102624936	HC	0.0280370236744921	0.340060120216286
Heintz_2016_23.k141_120452_1	0.025362787689524	0.0198093854094961	1.28034197756412	DM	0.0280567972040103	0.340060120216286
HMP_0886.k81_29783_1	0.0651865104127451	0.0529065597229404	1.23210639198829	DM	0.0281550759168941	0.340060120216286
Heintz_2016_58.k141_193371	0.000263745516975568	0.00407080841438114	15.434607044935	HC	0.0281558831929581	0.340060120216286
Heintz_2016_54.k141_24195	0.000382926555759322	0.00973805729203872	25.4306136400718	HC	0.0281558831929581	0.340060120216286
HMP_0374.k81_244435	0.00220931673225092	0.000456817369974278	4.83632382975131	DM	0.0282408279218759	0.340672123232338
Heintz_2016_82.k141_270246	6.83708024372848e-05	0.0101680593475401	148.719321480351	HC	0.0282920834228216	0.340876738451935
Zhang_2015_178.ctg_1497	0.00228977231372334	0.00471434139365706	2.05886906982083	HC	0.0284260912764519	0.341348109365144
Gemez_2017_47.k141_142002_1	0.00786510137723719	0.00344686392306139	2.28181371611899	DM	0.0284529421330712	0.341348109365144
HMP_0392.k81_102178	0.000984524964569954	0.0046057083275291	4.67810212363777	HC	0.0285956325453699	0.341348109365144
HMP_0628.k81_112402	0.00181298063435887	0.000347838696268457	5.21213037482073	DM	0.0286118821940917	0.341348109365144
HMP_0708.k81_112653_1	0.0316283828114702	0.024228400721056	1.30542594105203	DM	0.0286317927419152	0.341348109365144
HMP_1083.k81_62642_1	0.000867051521702899	0.00131031782677395	1.51123410082999	HC	0.0286676061633225	0.341348109365144
HMP_0410.k81_48046	0.00200674773083804	0.0026888424946674	1.33990060302424	HC	0.0286722785405159	0.341348109365144
Heintz_2016_50.k141_20008	0.0354293918297446	0.115459887160299	3.25887296386966	HC	0.0286722785405159	0.341348109365144
Zhang_2015_018.ctg_1103_1	0.013064268522804	0.0209185715764121	1.60120496144871	HC	0.028674614820915	0.341348109365144
Zhang_2015_203.ctg_738	0.0024496424358718	0.00423093117238016	1.72716275258124	HC	0.0287869486519086	0.342094629626406
Zhang_2015_175.ctg_649	0.0894481494232161	0.071022094686316	1.25944116149042	DM	0.0288061574443966	0.342094629626406
Zhang_2015_256.ctg_123	0.00491188792504215	0.000227652920876014	21.5762130621522	DM	0.0288865815664119	0.342640358914241
Zhang_2015_151.ctg_1762	0.000925526308223246	0.003479052215272	3.75899872792468	HC	0.0290914397316615	0.344659011838755
Zeller_2014_14.k121_66502	0.00134805878324582	0.000741326887916394	1.81844042785866	DM	0.0291545536879583	0.344995551974173
HMP_0883.k81_11526	0.00281801709014322	0.0298694261370202	10.5994481869881	HC	0.0292697659771391	0.345947055663214
Heintz_2016_13.k141_129565	0.0071822305594609	0.0176567887745636	2.45839904864999	HC	0.0293273237554763	0.346215674738046
HMP_1055.k81_17552	0.000926130780465356	0.00170831314553621	1.84457009913635	HC	0.0294389627852528	0.346886790803326
Brito_2019_225.k121_36181_1	0.00107743147635146	0.00179547065201526	1.66643604853213	HC	0.029453968957546	0.346886790803326
HMP_0813.k81_123672_1	0.00219494835352935	0.00408955964739365	1.86316896286779	HC	0.0296081981845639	0.347685149871744
HMP_0245.k81_271828	0.000373650968588009	0.00170485852488444	4.5627033467274	HC	0.029677193723452	0.347685149871744
Gemez_2017_04.k141_51378	5.88836272870821e-06	0.00395955447962581	672.437256679405	HC	0.0296994734355422	0.347685149871744
Altabtbaei_2021_67.k141_28877_1	0.00168955698507471	0.0059981471419572	3.55013011987399	HC	0.0297024832520884	0.347685149871744
Zeller_2014_57.k121_217113	0.000104949880140686	0.00481235317982448	45.8538225424698	HC	0.0297046688565333	0.347685149871744
Zhang_2015_185.ctg_428_1	0.00470203826495634	0.00297963398021779	1.57805901536022	DM	0.029731627504123	0.347685149871744
Heintz_2016_21.k141_84473	0.00735147623247016	0.00140160673566992	5.24503489130023	DM	0.0299504861452012	0.348604019067096
Zhang_2015_241.ctg_321_1	0.00395236592207956	0.00154781323361025	2.55351604202319	DM	0.0300236137793814	0.349046457271405
HMP_0431.k81_19952	0.012766333083843	0.0158578360219576	1.24216060460048	HC	0.0301468385975172	0.349530984781725
Zhang_2015_245.ctg_590	0.0529502325169827	0.0910564984886512	1.71966191950992	HC	0.0301468385975172	0.349530984781725
HMP_0113.k81_160546	0.00238388660889764	0.00145853995995895	1.63443352554066	DM	0.0301707831934326	0.349530984781725
HMP_0827.k81_54990	0.00160125190605145	0.000736500379636562	2.17413588685673	DM	0.0303556999539899	0.350497917837403
HMP_1056.k81_38214_1	0.00098341236134166	0.0019006279181597	1.93268662554403	HC	0.030360030911268	0.350497917837403
Zeller_2014_37.k121_134191	0.00128131472966605	0.00320643395481871	2.50245617300786	HC	0.0305584630838479	0.351650909594659
Zhang_2015_113.ctg_790	0.000639973574018714	0.00217031259918687	3.39125346310534	HC	0.0305629421802031	0.351650909594659
Heintz_2016_42.k141_12133	0.00498386824777311	0.000180624821956237	27.5923773587478	DM	0.0305660347977651	0.351650909594659
HMP_0758.k81_30391	0.0168513938174729	0.00670434986477822	2.51350155605734	DM	0.0306105768195419	0.351756223799129
HMP_0019.k81_140621	0.00262840445179849	0.00143885128830664	1.82673808833421	DM	0.0307124120928843	0.352112313959942
HMP_0495.k81_189730	0.00214973808574946	0.00394970363949691	1.83729528061086	HC	0.0307124120928843	0.352112313959942
HMP_0359.k81_70229	0.000878305459626359	0.00206313669826213	2.34899678198495	HC	0.0307811752260669	0.352319614239456
HMP_0223.k81_177082	0.000799505257039605	0.00451572148758864	5.64814483435591	HC	0.0308031981404045	0.352319614239456
Zhang_2015_122.ctg_39_1	0.00752107627597697	0.00937159139825244	1.24604392434979	HC	0.0308368274032522	0.352319614239456
Ganesan_2020_57.k141_50113	0.0208912957160837	0.027724951682798	1.32710541555607	HC	0.0309687759699068	0.353249549748809
HMP_0806.k81_47237_1	0.00782222933222825	0.00432952427002727	1.80671797739546	DM	0.0309892965171993	0.353249549748809
HMP_1069.k81_178658	0.000327462007943313	0.00503281404664593	15.3691540531846	HC	0.0310249665992596	0.353251051542543
HMP_0413.k81_39808	0.00753934568495961	0.0155866461471437	2.06737385423749	HC	0.0311599668679449	0.353398255106104
Gemez_2017_21.k141_216600	0.000537949153762435	0.0022073192110555	4.10321160581336	HC	0.0312125481694062	0.353398255106104
Zeller_2014_24.k121_7212	0.000873703032866546	0.00247466544199253	2.83238737752044	HC	0.0312125481694062	0.353398255106104
Shaiber_2020_12.k141_1018660	0.00686812250139006	0.0107572158264511	1.56625276038304	HC	0.0312803095996184	0.353398255106104
HMP_0893.k81_296182	0.00307010159468295	0.00418975751029306	1.36469669849011	HC	0.031295762065724	0.353398255106104
Brito_2019_195.k121_69733	0.0159586673857044	0.0241562036392385	1.5136729812965	HC	0.0313131249538553	0.353398255106104
Heintz_2016_79.k141_84798	0.00444297194976738	0.010938022020183	2.46187060009588	HC	0.0314094337439647	0.353398255106104
Wei_2020_43.k141_1432520	0.000732825575555137	0.00191215912955597	2.60929639103746	HC	0.0314339094427804	0.353398255106104
HMP_0596.k81_219199	0.00150349729617878	0.00269324683607192	1.79132136979358	HC	0.0314518700821047	0.353398255106104
Shi_2020_02.k81_296	0.00174888207971767	0.00271449224272265	1.55212994300958	HC	0.031471761411627	0.353398255106104
HMP_0819.k81_86135	0.00206728850255795	0.00113326412308079	1.82418948985873	DM	0.0316476938848257	0.353398255106104
HMP_0508.k81_149302	0.00246399784471305	0.000642696141741779	3.83384570823055	DM	0.0316479491819564	0.353398255106104
HMP_1066.k81_36293	0.00192391840821401	0	Inf	DM	0.0316992683232296	0.353398255106104
HMP_1167.k81_81016	0.0316371893296217	0.0182019195037711	1.73812379090387	DM	0.0317359391680687	0.353398255106104
HMP_0916.k81_62252	0.00157461842334302	0.00281969843076101	1.79071855692797	HC	0.0318012495483865	0.353398255106104
Brito_2019_227.k121_19726	0.000738719786058238	0.00455900145467782	6.17148956981965	HC	0.0318272677175388	0.353398255106104
Zhang_2015_008.ctg_265	0.000849988728061961	0.00133119912674992	1.56613738841591	HC	0.0318565435608732	0.353398255106104
HMP_1036.k81_319630	0.00380607754133688	0.00247662900640226	1.53679761138948	DM	0.0318769617529182	0.353398255106104
HMP_0085.k81_297953	0.000624251446973869	0.00189913755855685	3.04226376688935	HC	0.0319031571308765	0.353398255106104
Heintz_2016_32.k141_44855	0.0175810694142503	0.00103343631404351	17.0122427239479	DM	0.0319031571308765	0.353398255106104
HMP_1089.k81_11946	0.00163497040589936	0.00197110659944029	1.20559160724138	HC	0.0319603690106047	0.353398255106104
HMP_0305.k81_69400	0.00610319560757814	0.00316585505770918	1.92781902403151	DM	0.0319940649755303	0.353398255106104
HMP_1015.k81_4076	0.00303460857399906	0.00495768701249527	1.63371548310165	HC	0.0320377061971677	0.353398255106104
Zhang_2015_215.ctg_674_1	0.000560210590770626	0.00219435839921478	3.91702412515304	HC	0.0321299429642374	0.353398255106104
HMP_0167.k81_173163_1	0.00502574298090447	0.00403897047548144	1.24431287908967	DM	0.0321556918458937	0.353398255106104
HMP_0541.k81_185428	0.000838533351807856	0.00148360603406862	1.76928685170364	HC	0.0321616179525928	0.353398255106104
Wang_2019_04.k81_20450	0.0242104913018717	0.00744242500332411	3.25303799380689	DM	0.0321755956610688	0.353398255106104
HMP_0001.k81_10737	0.0155458907139596	0.00087053893652657	17.8577775923353	DM	0.0322646007743651	0.353694815011189
HMP_0324.k81_35236	0.00149585315919032	0.000558085611373984	2.68032919807338	DM	0.0324287441060957	0.353694815011189
Zhang_2015_170.ctg_1607	0.0082357463547507	0.00416106945973053	1.97923789411678	DM	0.0324710377749444	0.353694815011189
HMP_0383.k81_161142	0.00181234142768537	0.000169552776560991	10.6889516317265	DM	0.0324823888489129	0.353694815011189
HMP_1081.k81_248379	0.00205480511423787	0.0027526729814507	1.33962727772929	HC	0.0324979562604065	0.353694815011189
Zhang_2015_212.ctg_1341	0.00225113664918251	0.00119250151517128	1.88774321922699	DM	0.0324979562604065	0.353694815011189
HMP_1128.k81_5757	0.00327396633375748	0.00605160095805788	1.8484004846539	HC	0.032532542672956	0.353694815011189
HMP_1038.k81_80786_1	0.00105687535597298	0.00145729325594757	1.37886955894242	HC	0.0325661169585121	0.353694815011189
Heintz_2016_82.k141_18721	1.19121134385612e-05	0.00682086879873957	572.599382462179	HC	0.0326308804970251	0.353694815011189
Heintz_2016_82.k141_71761	0.00129881114063535	0.0100988343622838	7.77544482513724	HC	0.0326609968915722	0.353694815011189
HMP_0192.k81_18931_1	0.00210543492583388	0.00443027315115782	2.10420806494561	HC	0.0326818409992704	0.353694815011189
HMP_1074.k81_274627	0.010601301560419	0.018979017764301	1.79025355105085	HC	0.0326818409992704	0.353694815011189
Heintz_2016_83.k141_137263	0.00727703020361277	0.00385575622160562	1.88731594669708	DM	0.0327078139906292	0.353694815011189
Shi_2020_30.k81_282427	0.0017819948895385	0.00239821997704845	1.34580631579114	HC	0.0327363410271925	0.353694815011189
HMP_0376.k81_214195	0.000526539679039288	0.00160035081772674	3.03937363399982	HC	0.032817089456789	0.354182268404433
HMP_1090.k81_15879_1	0.00154419366619947	0.0035221374107491	2.28089098397722	HC	0.0330392125467451	0.356192812054931
HMP_1012.k81_164785	0.0294617911812652	0.0211536518742692	1.39275201068719	DM	0.0331137329260663	0.35629035606884
Wang_2019_14.k81_131026	0.000889481337758557	0.00358463622905635	4.03002972281513	HC	0.0331401985968487	0.35629035606884
Zhang_2015_193.ctg_411	0.00139640774606453	0.000858758066326059	1.62607817128129	DM	0.033191636792731	0.35629035606884
Zhang_2015_018.ctg_1897	0.00294776342550497	0.00415087252229964	1.40814303019876	HC	0.0332891845944087	0.356951990149323
Goltsman_2018_061.k141_65380	0.0304239279460802	0.0473797482842725	1.55731858056734	HC	0.0334705642808276	0.358452323178236
HMP_0202.k81_4233	0.00188922043244444	0.0012375429560232	1.52658978280268	DM	0.0335051706409727	0.358452323178236
Zhang_2015_109.ctg_1	0.000109730345589843	0.00738773256018962	67.3262489102512	HC	0.0335458768453279	0.358452323178236
HMP_0609.k81_149163	0.00155623072808463	0.00207440919881499	1.33297020896646	HC	0.0336094129982008	0.358452323178236
Zhang_2015_112.ctg_183	0.00103911061507508	0.00829628333132039	7.98402327043977	HC	0.0337016890638805	0.359051221109295
HMP_0049.k81_58172	0.000407339490514779	0.0036974296778802	9.07702239526922	HC	0.0339125045609143	0.360910380444848
HMP_0924.k81_51805	0.00119165924517203	0.0022066672977449	1.85176031376851	HC	0.0339619124451735	0.361049636048155
Zhang_2015_029.ctg_11_1	0.00694348214463103	0.00353332932164102	1.96513868721589	DM	0.0341135482564227	0.361898974215378
HMP_0403.k81_28537_1	0.00106247170291922	0.0016320525663215	1.53609038418371	HC	0.0341382649310687	0.361898974215378
Heintz_2016_37.k141_96480	0.0116291590161702	6.01347697929047e-05	193.384942791322	DM	0.0343082640704357	0.362291962541263
Gemez_2017_52.k141_106446_1	0.00240257927331804	0.00413373103111648	1.72053887129713	HC	0.0343094299677691	0.362291962541263
Ghensi_2020_032.k101_30961	0.00211287198069064	0.000967387942614818	2.18409997439044	DM	0.0343403608760802	0.362291962541263
HMP_0552.k81_9101	0.00510932345080695	0.000526985517602199	9.69537734937107	DM	0.0343521433758386	0.362291962541263
HMP_0009.k81_445856	0.00142119287091762	0.000730682075413503	1.94502221792337	DM	0.0343703541927979	0.362291962541263
Zhang_2015_128.ctg_284_1	0.00166706921954418	0.000509949936784009	3.26908407922849	DM	0.0344323332178799	0.362560796806913
Gemez_2017_54.k141_140930	0.000976073700412788	0.00161436565044966	1.65393827306989	HC	0.034519545626662	0.362781842143149
Heintz_2016_29.k141_82382	0.000138774456880931	0.00276239698997367	19.9056588082619	HC	0.0345624268400964	0.362781842143149
Shaiber_2020_38.k141_219650	0.0196958023537172	0.0243367840264074	1.2356330343564	HC	0.0345628173550867	0.362781842143149
Brito_2019_202.k121_113390	3.06761490406597e-05	0.00520829096089395	169.783	HC	0.0346523663454343	0.363338102820271
HMP_0129.k81_28634	0.0041218330249366	0.00671422113872035	1.62894059465779	HC	0.0347462201378114	0.36393828047402
HMP_0357.k81_16721_1	0.00188969869890843	0.00792396096285356	4.19324041839621	HC	0.0348704287623985	0.364370881112449
Zhang_2015_003.ctg_280_1	0.00470606660789684	0.00993843298848949	2.11183432291686	HC	0.0348974928389388	0.364370881112449
Zhang_2015_022.ctg_66	0.000858317351471054	0.00175982995520324	2.05032550278414	HC	0.0350691071194402	0.365778514970866
HMP_0292.k81_175227	0.00339422577910956	0.00883322974346946	2.60242845300255	HC	0.0351274016393482	0.366002486682517
HMP_0085.k81_258299	0.00149978489031831	0.0104234116476455	6.94993776436385	HC	0.0352110795092208	0.366490188818487
HMP_0093.k81_225900	0.00546452889236987	0.00851787370834938	1.55875719135512	HC	0.0352946703432728	0.366975965703067
HMP_1006.k81_22367	0.0024473628018874	0.00158482734849113	1.54424568973867	DM	0.0355381425254819	0.368993185554363
HMP_1045.k81_441104	0.00658877714710858	0.00997373833019433	1.51374649764429	HC	0.0356373365745107	0.368993185554363
HMP_0411.k81_184422	0.0050000686831687	0.00116871605478492	4.27825789052662	DM	0.03570642306575	0.368993185554363
Zhang_2015_180.ctg_207	0.00146286607402869	0.00200954377070588	1.37370317514553	HC	0.0357361914269855	0.368993185554363
HMP_0953.k81_23258_1	0.00184471928248151	0.00282168914443712	1.52960353980872	HC	0.0358691792550373	0.368993185554363
HMP_1111.k81_44105	0.00147334630086036	0.00285590460143792	1.93837972767856	HC	0.0359150986186477	0.368993185554363
HMP_0523.k81_350035	0.000377006459716242	0.0021075277596809	5.59016352469704	HC	0.0359169860663286	0.368993185554363
HMP_1059.k81_83482	0.000396462514287294	0.0159653645896512	40.269543813875	HC	0.0359866323115432	0.368993185554363
HMP_0378.k81_8906	0.00080261846517096	0.00136268021627392	1.69779325471121	HC	0.0360099008841677	0.368993185554363
HMP_0523.k81_112902	0.00592674510579253	0.0101270191383618	1.70869827495435	HC	0.0360099008841677	0.368993185554363
HMP_0655.k81_237188	0.0219146942114286	0.0161795604542034	1.35446783449147	DM	0.0360520897810461	0.368993185554363
HMP_0149.k81_203261	0.00141193152743457	0.00281212946223312	1.99168968720647	HC	0.0361675450692667	0.368993185554363
HMP_0918.k81_93264	0.000326917914453248	0.00182928236337732	5.59554029468436	HC	0.0362355111558504	0.368993185554363
Wei_2020_44.k141_349373_1	0.000658165546496493	0.00177713643370953	2.70013592046784	HC	0.0362355111558504	0.368993185554363
HMP_0281.k81_319696	0.000150424766870118	0.0030464250236223	20.2521505401613	HC	0.0362393837872726	0.368993185554363
Heintz_2016_32.k141_22167	0.0167681981941872	0.00123592787005418	13.5672951476141	DM	0.0363131026323651	0.368993185554363
HMP_1157.k81_309051	0.00191292435486069	0.00100197982238621	1.90914458766753	DM	0.0363707063590902	0.368993185554363
Zeller_2014_23.k121_159211	7.77788460800329e-06	0.00696023387743007	894.874921423767	HC	0.0364124033606508	0.368993185554363
Shaiber_2020_34.k141_143628	0.000103524424137722	0.0058695955373407	56.6976883593399	HC	0.0364124033606508	0.368993185554363
HMP_0509.k81_285867	2.55079434547826e-05	0.0186920797731819	732.79446484257	HC	0.0364124033606508	0.368993185554363
HMP_0419.k81_55784	0.00274167764562913	0.00390976731684703	1.42604923780157	HC	0.0364708357720587	0.368993185554363
Shi_2020_20.k81_130909	0.00114181191612968	0.00137630864028751	1.20537246182602	HC	0.0364896638285659	0.368993185554363
HMP_1069.k81_49279	0.00103359219936003	0.00379562168587457	3.67226231798643	HC	0.0365223786976109	0.368993185554363
Heintz_2016_46.k141_69341	0.00237259951916465	1.79351266562296e-05	132.287859720274	DM	0.0365537967247601	0.368993185554363
HMP_0343.k81_207930	0.00491107366989247	0.0067033627422651	1.36494852100475	HC	0.0365623421665962	0.368993185554363
HMP_0916.k81_63117	0.00297051706940005	0.000469811863883903	6.3227800269729	DM	0.0365652200976909	0.368993185554363
Zhang_2015_211.ctg_1490	0.000252709691157346	0.00198987614518948	7.87415843087125	HC	0.0366200462952547	0.369171663463318
Zhang_2015_236.ctg_309	0.00197130529285027	0.00102858832993086	1.91651532054887	DM	0.0366860532197993	0.369286761081396
Zeller_2014_25.k121_429909	0.000855898363681849	0.00331289072981894	3.87065902961628	HC	0.0367057665944084	0.369286761081396
Heintz_2016_52.k141_202765	0.00958733557577644	0.00597242011686482	1.60526811379258	DM	0.0368546156014756	0.370206078433072
HMP_0452.k81_15158	0.00133655501472982	0.00193835409467176	1.45026136096881	HC	0.0368962050743168	0.370206078433072
HMP_0041.k81_50070	0.00205914957271446	0.00108563148085435	1.89672979185717	DM	0.0369088756264763	0.370206078433072
HMP_0868.k81_1095	0.00268264849362577	0.00111161024806631	2.41329953397997	DM	0.0370346506396188	0.370606094653242
HMP_1089.k81_150979_1	0.00295696074977052	0.0012762499882255	2.31691343941314	DM	0.0370606094653242	0.370606094653242
HMP_0294.k81_241562	0.00245950030335114	0.00463572259190848	1.88482293968095	HC	0.0372661447341495	0.372286913223564
HMP_0343.k81_236010	0.00225913258506873	0.000263108784891491	8.58630617750155	DM	0.0373288461480299	0.372538886256443
Zeller_2014_19.k121_138285_1	0.00646512464936556	0.00093937883755268	6.88234010701034	DM	0.0374623067761708	0.373495816805554
Zhang_2015_056.ctg_1748	0.000980524709488119	0.0013293788976522	1.35578316873442	HC	0.0376098662375454	0.374581996337811
Wang_2019_44.k81_203013	0.00320390000561961	0.00239178523594739	1.33954334923827	DM	0.037646621161114	0.374581996337811
HMP_1064.k81_211563_1	0.00148760915403118	0.000918026112057497	1.62044318183621	DM	0.037786871354957	0.375601501268273
HMP_0773.k81_15116	0.00186038855931464	0.00114476496726731	1.62512708941086	DM	0.0380502187149101	0.376707694746708
HMP_0648.k81_2377	0.00272216814615697	0.00474077129851968	1.74154241912369	HC	0.0380765793862413	0.376707694746708
Wang_2019_02.k81_119126	0.00235977100681426	0.00483640168961144	2.04952161698973	HC	0.0380765793862413	0.376707694746708
HMP_0201.k81_148782	0.0219120805400358	0.0162897316409146	1.34514680923286	DM	0.0381198963973855	0.376707694746708
Zhang_2015_260.ctg_1215	0.0100773810628104	0.018137621979265	1.79983488430344	HC	0.0381255473757735	0.376707694746708
HMP_1060.k81_88719_1	0.00432111095161967	0.00257625700174639	1.67728256485688	DM	0.0383073265841973	0.377427441627292
HMP_0875.k81_47854	0.00154645572539103	0.00199245809132663	1.28840293233926	HC	0.0383123026762513	0.377427441627292
HMP_1054.k81_127854	0.0011149417605068	0.00149058743194362	1.33691954570441	HC	0.0383123026762513	0.377427441627292
HMP_0488.k81_40351	0.0042486377358123	0.016707213079928	3.93236941316527	HC	0.0383649871448128	0.377572249722217
Zhang_2015_247.ctg_61	0.00095153871251413	0.00180378243589331	1.8956479775031	HC	0.0385072982240629	0.378318116039105
HMP_0359.k81_117016_1	0.000950073562131843	0.00129205554253426	1.35995315945331	HC	0.0385867931343963	0.378318116039105
HMP_0374.k81_185439	0.00257071689225386	0.00329457649396808	1.2815788871561	HC	0.0386726969631065	0.378318116039105
HMP_1137.k81_75843	0.000657136015055848	0.00173840796462044	2.64543096830981	HC	0.0387215176372251	0.378318116039105
Zhang_2015_033.ctg_2012	0.000704866789119504	0.0029463437844701	4.1800008596668	HC	0.0387553995275647	0.378318116039105
HMP_0366.k81_117464	0.000244829423505133	0.00253601179360203	10.3582802969303	HC	0.0387661319440167	0.378318116039105
Heintz_2016_52.k141_5521	0.00274910309042146	0.000889154677099663	3.09181648730541	DM	0.038778683585625	0.378318116039105
Zhang_2015_060.ctg_1734	0.00735126635585589	0.0116613304199184	1.58630225806322	HC	0.038797916916466	0.378318116039105
HMP_0043.k81_113632	0.00202576991887136	0.00155950783738878	1.29898027461233	DM	0.0388290737046537	0.378318116039105
Gemez_2017_44.k141_141317	0.0708012586190888	0.0452738102429438	1.56384581370912	DM	0.0389363292446132	0.378318116039105
HMP_0188.k81_1363	0.00777656619172358	0.0130254926279699	1.67496711361277	HC	0.0389458795001654	0.378318116039105
Heintz_2016_16.k141_54620	0.0193043015750503	0.000259287872970482	74.4512319604241	DM	0.038973616783103	0.378318116039105
HMP_0610.k81_71921	0.00162703304312699	0.000308169142600914	5.27967540615845	DM	0.0390236227214493	0.378408396620799
HMP_0383.k81_177796	0.00423694206846191	0.000500578745129671	8.46408703862239	DM	0.0390664013047837	0.378408396620799
Heintz_2016_44.k141_10369	0.00192472146234445	0.000320248625778871	6.01008500087507	DM	0.0391697933387142	0.378408396620799
Gemez_2017_18.k141_32661	0.00609225261240104	0.00282455995033648	2.15688557492833	DM	0.0391899949569755	0.378408396620799
HMP_0773.k81_92877_1	0.00814352825381604	0.00475176452368989	1.71379036423554	DM	0.039255284907149	0.378408396620799
HMP_0308.k81_24409	0.000298909617862706	0.0125177929187934	41.878187153359	HC	0.039340511738786	0.378408396620799
HMP_0480.k81_47088	0.00101092199505384	0.00191428466742413	1.89360274758111	HC	0.0393457133955236	0.378408396620799
HMP_1064.k81_85867	0.000241931635073078	0.00371592365413367	15.3593954466154	HC	0.0394425560248233	0.378408396620799
Wei_2020_01.k141_71915	0.00178312152148785	0.000134242955695739	13.2827939629792	DM	0.039479624396912	0.378408396620799
HMP_0245.k81_147567	0.000517164772867502	0.00157249730434539	3.04061178727706	HC	0.0395305467077656	0.378408396620799
HMP_0152.k81_63198	0.00373015705698621	0.000830185376449062	4.49316160318452	DM	0.0396359274943633	0.378408396620799
Altabtbaei_2021_19.k141_19515	0.00284221835447856	0.000949050083591939	2.99480333400468	DM	0.0396579782933164	0.378408396620799
HMP_0922.k81_127991	0.00303218572228851	0.00176911852373502	1.71395284239456	DM	0.0396805283397688	0.378408396620799
Shaiber_2020_30.k141_143955	0.00106677263316308	0.00344983563545441	3.23389964103722	HC	0.0397402184704818	0.378408396620799
Goltsman_2018_080.k141_47403_1	0.0109090655737361	0.00437673530298224	2.49251207088142	DM	0.0397424763892612	0.378408396620799
Heintz_2016_82.k141_54013	0.0030267268820232	0.00434716044400426	1.43625791604243	HC	0.0397622628105865	0.378408396620799
HMP_0055.k81_139021	0.00304837217497224	0.00431433034770817	1.41528989902536	HC	0.0397622628105865	0.378408396620799
Heintz_2016_59.k141_161722	0.00435126635707348	0.0119836998645415	2.7540717761533	HC	0.0397777067116963	0.378408396620799
Zhang_2015_211.ctg_1624	0.00597039006865204	0.0131955041586563	2.21015779654671	HC	0.0397870162664758	0.378408396620799
HMP_0470.k81_192089	0.00101195423355008	0.00529229795585249	5.22977994497473	HC	0.0397996756161612	0.378408396620799
HMP_0790.k81_73424	0.00123922965493856	0.00156259239411184	1.26093850956892	HC	0.0398540456276542	0.378408396620799
HMP_0763.k81_53549_1	0.000689994276623628	0.00140632881547539	2.03817460973303	HC	0.0398585101873216	0.378408396620799
Wang_2019_21.k81_114790_1	0.0107943687883053	0.00725739596309434	1.48736114760684	DM	0.0400622629686505	0.378605840660262
Zhang_2015_089.ctg_752_1	0.00165463346661188	0.00247175234235926	1.49383678756393	HC	0.0401078943183031	0.378605840660262
HMP_0156.k81_123003	0.000305718755614647	0.0040080872090091	13.1103739479472	HC	0.0401126688800486	0.378605840660262
HMP_0870.k81_21546	0.00507087127589144	9.14565957191488e-05	55.4456596161027	DM	0.040141978424058	0.378605840660262
Heintz_2016_22.k141_138349	0.00824142154625269	0.00154847548674029	5.32228092522264	DM	0.0401938751758346	0.378605840660262
Heintz_2016_75.k141_44335_1	0.00659305290243257	0.0164717138579622	2.49834395411644	HC	0.0402055727616567	0.378605840660262
Zhang_2015_056.ctg_383	0.0096453993643798	0.0181942164111896	1.88631032514635	HC	0.0402167675933652	0.378605840660262
Heintz_2016_74.k141_24964	0.0355805665953174	0.063598423670151	1.7874483111385	HC	0.0402221094303055	0.378605840660262
Zhang_2015_077.ctg_899	0.0135071139414369	0.020344053394233	1.50617322711863	HC	0.0402221094303055	0.378605840660262
Zhang_2015_248.ctg_66	0.00172906321524067	0.00349539237795509	2.02155268074948	HC	0.0404374622648192	0.380159518610431
Zhang_2015_014.ctg_1046	0.000724338106027824	0.00139627364498149	1.92765454883835	HC	0.0405092014206051	0.380159518610431
Heintz_2016_41.k141_105219	0.00881457085433615	0.000178823109237125	49.2921238867834	DM	0.0405223300471516	0.380159518610431
Heintz_2016_23.k141_133274	0.000659700352510081	0.00234131374156432	3.5490563748464	HC	0.0405595799518367	0.380159518610431
Shi_2020_28.k81_18033	0.0040668489224533	0.00286346149291602	1.42025619429993	DM	0.0406189745732012	0.380159518610431
Brito_2019_040.k121_1428	0.00528134890349052	0.00757764254516666	1.43479302042675	HC	0.0406435183045446	0.380159518610431
Heintz_2016_02.k141_7396	0.00100226423090947	0.0109254815092312	10.9007995818799	HC	0.0406845165016702	0.380159518610431
Zhang_2015_216.ctg_316	0.00123757647461414	0.00148569856084291	1.20049030610907	HC	0.0407142483003847	0.380159518610431
Zhang_2015_221.ctg_774	0.000221290390811723	0.0027140930067548	12.2648479981401	HC	0.0407696224183822	0.380159518610431
HMP_0523.k81_386345	0.000914550595060731	0.00711611416639861	7.78099561121172	HC	0.0407696224183822	0.380159518610431
HMP_1067.k81_178305	0.00212724550901781	0.00593458664299595	2.7897986470476	HC	0.0408469910559529	0.380348058880512
HMP_0317.k81_291885	0.00137360039915819	0.00384034254641679	2.79582224114841	HC	0.0408663709139222	0.380348058880512
Zhang_2015_035.ctg_600	1.96592834148832e-05	0.00245850921030098	125.055891327135	HC	0.0409295613065191	0.380579831044715
HMP_0869.k81_160951	0.00115025188713432	0.00225177771316866	1.95763879055972	HC	0.0409952186735947	0.380706467171694
HMP_0061.k81_8625	0.000896996402712616	0.00176971255540099	1.97293160825303	HC	0.0410732783768697	0.380706467171694
HMP_1060.k81_93929	0.000592122319442133	0.00178598625970653	3.01624546325022	HC	0.0410766500522074	0.380706467171694
HMP_0385.k81_18184	0.0165389472698604	0.0228776562282813	1.3832595179726	HC	0.0410963822208478	0.380706467171694
HMP_0857.k81_114412	0.00184949797005955	0.000865591296746878	2.13669	DM	0.0411636018017007	0.380779054413636
HMP_0385.k81_11161_1	0.0032240908458098	0.00162148932183153	1.98835157432185	DM	0.0411808333495633	0.380779054413636
Zhang_2015_054.ctg_1550	0.000834728701436988	0.00214139323018218	2.56537630309796	HC	0.0413237868411387	0.38174576319788
Heintz_2016_80.k141_98224	0.00700471630666453	3.82030233912509e-05	183.355024939432	DM	0.0415117657308865	0.382152235197813
Ghensi_2020_009.k101_84327	0.00747376504184752	0.0115044192410841	1.53930705296031	HC	0.0415215708263217	0.382152235197813
Zhang_2015_059.ctg_530	0.0090553724268056	0.0142177755150216	1.57009285150265	HC	0.0415215708263217	0.382152235197813
HMP_0957.k81_199101	0.000686026939594999	0.0021447913618023	3.12639524486967	HC	0.041632130947148	0.38272932800025
HMP_0701.k81_35814	0.00310168533297833	0.000427739538900228	7.25134118055384	DM	0.0416612809754799	0.38272932800025
Zhang_2015_220.ctg_473	0.000647409042522877	0.0032988286997641	5.09543191875874	HC	0.0417695111396684	0.383369289684491
Zeller_2014_12.k121_13362	0.00485599117670754	0.00590107374038152	1.21521508702216	HC	0.0418816769134285	0.384044159150811
HMP_0813.k81_18528	0.00168886197222181	0.00285969647961555	1.69326832307878	HC	0.0420466513347931	0.385201579970363
HMP_0374.k81_132837_1	0.00329369351504241	0.00414801878659538	1.25938213973195	HC	0.042191714643426	0.386174625741855
Heintz_2016_72.k141_45171_1	0.011197937910868	0.0146816466006499	1.31110269743511	HC	0.042328824818548	0.38677135192092
Zhang_2015_103.ctg_1061	0.00404422882614869	0.0186431764645698	4.60982235822785	HC	0.0423401834997853	0.38677135192092
Gemez_2017_78.k141_39802	0.00792547322017632	0.0132927708720847	1.67722109491766	HC	0.0423933827000813	0.38677135192092
HMP_0604.k81_39662	0.0109425071552944	0.0136383502137194	1.2463642947787	HC	0.0424125526754329	0.38677135192092
HMP_0849.k81_186127	0.000763880024930479	0.00143438679173583	1.87776449824876	HC	0.0425002989382935	0.386861695463954
HMP_0760.k81_15680	0.00100412648875845	0.00732412744986002	7.29402872233351	HC	0.0426123422128126	0.387336199926244
Zhang_2015_247.ctg_312	0.0016686690098627	0.0103684252888375	6.21359012935147	HC	0.0426303624466108	0.387336199926244
Zhang_2015_247.ctg_571	0.00293822285233806	0.00506895491221958	1.7251771451529	HC	0.0428280053228925	0.388776596264431
Zhang_2015_139.ctg_181	0.00530500633111304	0.00388360698954791	1.36599978972913	DM	0.0429040128761815	0.389111211669018
HMP_1045.k81_361155	0.00326339199706625	7.21708777585244e-05	45.2175738804949	DM	0.0429558352366818	0.389226073156442
Zhang_2015_225.ctg_306	0.00144864306133198	0.0019630415960439	1.35508991030472	HC	0.0430767984754404	0.389611807867041
HMP_0411.k81_92541	0.0019666812916296	0.00621461579285149	3.15995063323251	HC	0.043393845176335	0.391766413308601
Caselli_2020_015.k141_35057	0.0134104464756446	0.010724118326975	1.25049407949113	DM	0.043658235991146	0.393795703949175
HMP_0101.k81_122128_1	0.00807684065528841	0.00247961320214025	3.25729861750896	DM	0.0438072089661948	0.394781194128718
Heintz_2016_48.k141_146006	0.0053200737564034	0.000418894520428376	12.7002705859292	DM	0.0440592363922708	0.395741826583727
HMP_1050.k81_44954	0.00396261114728514	0.00733771140848693	1.85173642725811	HC	0.0441507809355922	0.395741826583727
HMP_0435.k81_14078_1	0.00083152872780002	0.00137091798992664	1.64867183068189	HC	0.0441671733281736	0.395741826583727
Heintz_2016_52.k141_96843	0.0130543784153223	0.00649995961589552	2.0083783879823	DM	0.044217097986468	0.395741826583727
HMP_0942.k81_25224_1	0.010016633962669	0.0152773892393123	1.52520190876992	HC	0.0442367900495548	0.395741826583727
HMP_0875.k81_161419	0.000879985658219163	0.00151938744239534	1.72660477838939	HC	0.0442475121418388	0.395741826583727
HMP_0458.k81_64100	0.00117858648848505	0.00151620377123908	1.28645948859298	HC	0.0442511916256736	0.395741826583727
Wang_2019_25.k81_349592	0.00119548729193458	0.00726520039959351	6.07718747711381	HC	0.0443056591819171	0.395741826583727
HMP_0178.k81_78149	0.000517025151228023	0.00165350244228974	3.19810832870005	HC	0.0446071700084639	0.397860836524144
HMP_0990.k81_264865	0.00181094438462078	0.00252008119582724	1.39158398083824	HC	0.0446388226018189	0.397860836524144
Goltsman_2018_052.k141_22661_1	0.0126050369299554	0.0177190471850492	1.40571164396516	HC	0.0446936690943153	0.397860836524144
HMP_0949.k81_526241	0.00444348020830795	6.23527727533917e-05	71.2635543231114	DM	0.0447093113075924	0.397860836524144
Heintz_2016_32.k141_1660	0.0188208609201107	0.00125098371589369	15.0448488505427	DM	0.044800815205315	0.39796255866026
Wei_2020_38.k141_143315	0.00773120305978627	0.010056186642259	1.30072726902829	HC	0.0449179387418429	0.398291089289847
Zhang_2015_156.ctg_1664	0.00874801113925833	0.0108099738580644	1.23570645784304	HC	0.0449179387418429	0.398291089289847
Shaiber_2020_21.k141_47710	0.00302462154207552	0.00500755796286563	1.6555981940899	HC	0.0450863073653449	0.398694766747465
HMP_0745.k81_82844	0.00168591084411492	0.00108601795952651	1.55237842001246	DM	0.0451157068357101	0.398694766747465
Wei_2020_41.k141_564770	0.0156110333959927	0.00738674898715025	2.11338349565542	DM	0.0451157068357101	0.398694766747465
Brito_2019_034.k121_16766	0.00341760805775963	0.00466971096397785	1.36636819818333	HC	0.0451535121519209	0.398694766747465
Zeller_2014_43.k121_87227	0.00416193412817422	0.00592929658130634	1.42464930936027	HC	0.0451640148247128	0.398694766747465
Heintz_2016_46.k141_43635	0.0234238204568477	0.00345011839902126	6.78928017759989	DM	0.0452611241079907	0.398853126680378
HMP_0249.k81_124010	0.0015868076282824	0.00288191263790595	1.81617014346308	HC	0.0452622059250972	0.398853126680378
Zhang_2015_212.ctg_248_1	0.000489731169666926	0.00192168181304857	3.92395242956566	HC	0.0453648331665372	0.399403402723986
Wei_2020_35.k141_66665	0.00272677530661328	0.000748209170585702	3.64440241286904	DM	0.0456021296322526	0.400124905356989
Gemez_2017_25.k141_77971_1	0.00671075846949768	0.00361038030077611	1.85874005241362	DM	0.0456480422499833	0.400124905356989
HMP_0738.k81_14541	0.00305963506266719	0.00164070004758423	1.86483511545709	DM	0.0456684313966287	0.400124905356989
Heintz_2016_39.k141_83298	0.00416436801488898	0.00192760765598783	2.16038154961306	DM	0.0457397461563224	0.400124905356989
Zeller_2014_13.k121_1956_1	0.0101990322464802	0.0234266371009983	2.29694705682327	HC	0.0457397461563224	0.400124905356989
HMP_0790.k81_101515	0.00226653946383043	0.00102683756438266	2.2073008842378	DM	0.0457688146268508	0.400124905356989
HMP_0948.k81_42574	0.00243554053280857	0.00313952591756704	1.28904687697669	HC	0.0458721144816207	0.400292448309836
HMP_0106.k81_267320_1	0.000646464569655426	0.00421446730608028	6.5192548886734	HC	0.0460068605007918	0.400292448309836
HMP_0317.k81_126752	0.00148419942495341	0.00479350775170403	3.22969250028816	HC	0.0460303338385724	0.400292448309836
Shi_2020_02.k81_74148_1	0.000959265759610037	0.00239623348274982	2.49798708933794	HC	0.0460446513264737	0.400292448309836
Zhang_2015_038.ctg_365	0.00459882931722791	0.00682533503037022	1.48414619451117	HC	0.0460682826715614	0.400292448309836
HMP_1066.k81_168890_1	0.000737701780438152	0.00155387346944685	2.10637077292119	HC	0.0460698753386773	0.400292448309836
HMP_0501.k81_136513	0.0015182156516172	0.00217538428687633	1.4328559217257	HC	0.0461505343273939	0.400643066562703
Shi_2020_02.k81_263296_1	0.000561112089298947	0.0018830622382151	3.35594665331093	HC	0.0462980349313501	0.401572833523229
HMP_0692.k81_44352	0.00103226428548121	0.00166820166947522	1.61606062801791	HC	0.0464886456769952	0.401608928732055
Shaiber_2020_38.k141_11089_1	0.00446598282892364	0.00747637599001559	1.67407181720345	HC	0.0464950441409483	0.401608928732055
HMP_0489.k81_178280	0.00222201384964525	0.000961844605996298	2.31015887160239	DM	0.0465404888682664	0.401608928732055
HMP_0055.k81_236986_1	0.00231140179933687	0.000270826241381504	8.53463012869892	DM	0.0465444878634708	0.401608928732055
HMP_0908.k81_164154_1	0.00118046934264788	0.00192678292658364	1.63221767560834	HC	0.0465446162876587	0.401608928732055
HMP_0294.k81_24385	0.00105013895962719	0.0015862860426009	1.51054870220608	HC	0.0465920814864026	0.401669809171589
HMP_1150.k81_56585_1	0.00311724120705035	0.0025963009424598	1.2006471037587	DM	0.0467190183030348	0.402415114325967
Zhang_2015_015.ctg_727_1	0.0122301551235819	0.0180445520744282	1.47541481625488	HC	0.0469202638291335	0.402850628022092
HMP_0152.k81_165096	0.00536633517114006	0.00110991451594827	4.83490853937995	DM	0.0469687563433207	0.402850628022092
Heintz_2016_51.k141_27656	0.00342911701169742	0.00510481038403226	1.48866613959766	HC	0.0469969747254891	0.402850628022092
Zhang_2015_171.ctg_9_1	0.00724404094550248	0.00397854789192257	1.82077510244621	DM	0.0470603808652207	0.402850628022092
Zhang_2015_182.ctg_1059	0.0171545935401353	0.00883623253617791	1.94139226982764	DM	0.0470603808652207	0.402850628022092
HMP_0213.k81_62919	0.00415107100446759	0.00618971342187945	1.49111239369738	HC	0.0470765536301026	0.402850628022092
HMP_0484.k81_24829_1	0.00347202715300325	0.00816355274923742	2.35123528402595	HC	0.0470902752571683	0.402850628022092
Shaiber_2020_05.k141_148144_1	0.0242410281360391	0.0385290011911861	1.58941283244934	HC	0.0470938058110333	0.402850628022092
HMP_0068.k81_139020	0.000542234723976695	0.00251083614585654	4.63053366896594	HC	0.0471833803119447	0.402923367955954
Zeller_2014_52.k121_11933_1	0.00278779217598827	0.00103341790519762	2.69764261095821	DM	0.0471833803119447	0.402923367955954
Shaiber_2020_56.k141_333694_1	0.000139331898530699	0.00306164817736568	21.9737777899517	HC	0.0473397948447398	0.403912069319067
HMP_0100.k81_49366	0.00150806525200515	0.000587412320889277	2.56730272480855	DM	0.0473886032122524	0.403981746080436
Zhang_2015_056.ctg_1088	0.00856704266950391	0.00674608192823219	1.26992864312113	DM	0.047588557761337	0.40468756210995
HMP_0519.k81_22689	0.00166629574114186	0.00359906253101613	2.15991821988923	HC	0.0476341663113699	0.40468756210995
HMP_0223.k81_252536	0.00591717254783305	0.0160939378817418	2.71986962550815	HC	0.0476881513324493	0.40468756210995
Zhang_2015_185.ctg_522_1	0.00130468426780693	0.0024482755468009	1.87652722364489	HC	0.0476881513324493	0.40468756210995
HMP_0035.k81_18014	0.00859985916797126	0.0126699328433749	1.47327213107884	HC	0.04771567633731	0.40468756210995
Wang_2019_42.k81_176990	0.000123339918559553	0.00484248518134932	39.2612970553502	HC	0.0478549649900344	0.4048261529419
Shi_2020_14.k81_193442_1	0.00244073130798927	0.00421346646853371	1.72631311555751	HC	0.0478883218110164	0.4048261529419
Shaiber_2020_35.k141_29767	2.64228642371632e-05	0.00359014640576001	135.872718927668	HC	0.0478949251367882	0.4048261529419
Zhang_2015_052.ctg_2430	0.000177240354437866	0.00610202277626775	34.4279540380117	HC	0.0478949251367882	0.4048261529419
Heintz_2016_45.k141_18399_1	7.23072779573645e-05	0.0114140113121154	157.854252497869	HC	0.0480205540529777	0.405310442342443
Zhang_2015_259.ctg_156	0.00557351979957624	0.00771662127831925	1.38451491262415	HC	0.048074548442831	0.405310442342443
Zhang_2015_135.ctg_1726	0.00178234153201035	0.000664247648600559	2.68324853804962	DM	0.0482384277009943	0.406335661060441
HMP_0200.k81_79502	0.00115636467600149	0.00207750750002814	1.79658505931866	HC	0.0483187878645313	0.406335661060441
HMP_0590.k81_198668_1	0.00211592131135591	0.00324839133269721	1.53521367513218	HC	0.0483187878645313	0.406335661060441
HMP_0087.k81_272117	0.000872556835296958	0.00146246284367469	1.67606599881481	HC	0.0484042811973326	0.406710528403623
Shi_2020_10.k81_92634	0.000933246374723601	0.00169557689035006	1.81685880199881	HC	0.0485311657921731	0.406818669881729
HMP_1158.k81_133279_1	0.00164074712187641	0.00397519288343826	2.4227943663202	HC	0.0485871427987459	0.406818669881729
HMP_0390.k81_285181	0.0010196153052117	0.00182329242113259	1.78821601815208	HC	0.0486118164801407	0.406818669881729
Zhang_2015_225.ctg_1106	0.0619917221102598	0.0897896070130288	1.44841285185346	HC	0.0487299452058738	0.406818669881729
Zhang_2015_265.ctg_1621	0.0177479657767723	0.0255806183446511	1.44132677887681	HC	0.0487299452058738	0.406818669881729
Ghensi_2020_079.k101_8110	0.000643093281008154	0.00142087021997752	2.20943098293621	HC	0.0487738621066041	0.406818669881729
Heintz_2016_40.k141_267128	4.92649931106089e-05	0.00622325512790101	126.32205415981	HC	0.0488441221386332	0.406818669881729
Wang_2019_08.k81_16412	2.19722835876352e-05	0.00276597069943791	125.88453486894	HC	0.0488441221386332	0.406818669881729
HMP_0092.k81_139740_1	0.00346206658454073	0.00567854448493125	1.64022	HC	0.0488468192202879	0.406818669881729
Heintz_2016_01.k141_145160	0.0005808726508933	0.0145898100538144	25.1170545409176	HC	0.0488647749207191	0.406818669881729
Zhang_2015_203.ctg_378_1	0.00239601210984575	0.00310666401846556	1.29659779501931	HC	0.0488673533037007	0.406818669881729
Zhang_2015_126.ctg_582	0.0144268222927748	0.00593830088713701	2.42945289687574	DM	0.0489573998444044	0.407110647895419
Zhang_2015_232.ctg_1660	0.00129481891411659	0.00195339030089529	1.5086204561879	HC	0.0490492761590572	0.407110647895419
Zhang_2015_212.ctg_959	0.0033121464026677	0.00510803722669287	1.54221359979097	HC	0.0490928102113365	0.407110647895419
HMP_1043.k81_8484_1	0.0026569028838205	0.000776517401619033	3.42156257964198	DM	0.0491307793147633	0.407110647895419
HMP_0093.k81_9594	0.00141988986839983	0.00218138625164645	1.53630665320882	HC	0.0491491967136262	0.407110647895419
Gemez_2017_23.k141_98946	0.00061155761357043	0.00171614628208486	2.80618905562398	HC	0.0491891235535612	0.407110647895419
Zeller_2014_25.k121_289489_1	0.000424380918948128	0.00253704013972909	5.97821444474319	HC	0.049445816581452	0.407841239855958
HMP_0894.k81_349589	0.00146210427191847	0.000978985148802424	1.49348973649605	DM	0.0494751039560435	0.407841239855958
HMP_0390.k81_127801	0.00407335762693991	0.00233000227225169	1.74822045259358	DM	0.0494854432080217	0.407841239855958
Ganesan_2020_55.k141_127389	0.00211161982219784	0.00153519277078794	1.37547535552427	DM	0.0495720208838556	0.407841239855958
Wei_2020_14.k141_301789	0.00161240995493533	0.000936886791797216	1.72102965806815	DM	0.0496028869398607	0.407841239855958
Zeller_2014_05.k121_39899	0.000994069207718617	0.00324575171108576	3.26511643845678	HC	0.0496124787027475	0.407841239855958
Brito_2019_209.k121_6146	0.000978704939517005	0.00128957905345932	1.3176382394634	HC	0.0496796646322952	0.407841239855958
Heintz_2016_12.k141_42593	0.16559658185623	0.215827427815686	1.30333262556751	HC	0.0497620509631469	0.407841239855958
HMP_0706.k81_51991	0.00559928785450649	0.00742807406681839	1.32661050116222	HC	0.0497920239708066	0.407841239855958
Shi_2020_85.k81_2678	0.00827477496844655	0.0180530762327455	2.1817	HC	0.0498558764678196	0.407841239855958
Zhang_2015_200.ctg_131_1	0.00273059308302812	0.00122757941057315	2.22437184878591	DM	0.0498612572634627	0.407841239855958
HMP_0160.k81_201857	0.000129756072692675	0.00213867167887889	16.4822473006277	HC	0.0498759096865244	0.407841239855958
HMP_0780.k81_114164	0.000251532706720921	0.00271663128166022	10.8003102939387	HC	1.29255982576879e-05	0.0321201116703544
HMP_1080.k81_184264	0.000326358841153208	0.00238515831737466	7.3083919189888	HC	2.21944200211522e-05	0.0418948313105686
HMP_0563.k81_137145	0.000287134609256169	0.00253020627934672	8.81191677276833	HC	2.65665664831402e-05	0.0418948313105686
Shaiber_2020_25.k141_768466_1	0.000722440961378363	0.00243453487430258	3.36987380900672	HC	2.95034023313863e-05	0.0418948313105686
Shi_2020_15.k81_85505	0.00377444392018605	0.00855240415736034	2.26587130136478	HC	4.19777540612658e-05	0.0521573594211228
HMP_0113.k81_200623_1	0.000204074190925223	0.00208363799543397	10.2101984870662	HC	5.69677694884072e-05	0.0628521893143919
Zhang_2015_208.ctg_802	0.000147402351702937	0.00196008386171956	13.2975073943852	HC	5.97539059283969e-06	0.027219164231178
HMP_0689.k81_67025_1	0.000110708462383053	0.00348386853583765	31.4688548720278	HC	7.45997769236985e-06	0.027219164231178
HMP_1075.k81_243803	0.00342055870687341	0.00844424669719438	2.4686746876252	HC	7.6887317039427e-05	0.0628521893143919
Wang_2019_35.k81_337044	0.000663019517894008	0.00181125339834692	2.73182515667129	HC	7.78442640915445e-05	0.0628521893143919
Zhang_2015_061.ctg_1003	0.000374795424007262	0.00250699324061145	6.68896437903915	HC	8.0893413776828e-05	0.0628521893143919
Zhang_2015_052.ctg_161	0.000674159849159803	0.00645747079040088	9.57855	HC	8.21503950639176e-06	0.027219164231178
HMP_0865.k81_68391	3.5957771852056e-05	0.00309443797910732	86.0575563980723	HC	8.2201052423249e-05	0.0628521893143919
Heintz_2016_59.k141_85730	8.1041524735997e-05	0.0282756822653624	348.903631286233	HC	9.15757958611283e-05	0.0639509660815012
Mean abundance(DM): Mean relative abundance in DM group
Mean abundance(HC): Mean relative abundance in HC group
FC: Fold Change,the larger mean abundance divided by the smaller mean abundance between the DM and HC groups
