# Supplementary material for: Characterization of the oral virome in patients with diabetes mellitus
Source: Front Cell Infect Microbiol. 2025 Sep 3;15:1607798. doi: 10.3389/fcimb.2025.1607798 (PMC12440900; doi:10.3389/fcimb.2025.1607798)
Supplement: Supplementary file 6 [file Table6.xlsx]

## Sheet: Sheet1
Table S4 | Detailed information of the 195 differential bacterial species identified by wilcox test (FC>1.2, pvalue<0.05).
Bacteria_species_name	Mean abundance(DM)	Mean abundance(HC)	FC	enriched	p_value
Pauljensenia_mgs_1013	0.0328076211950425	0.0186976414664053	1.75463954927091	DM	0.00748054877192904
Lancefieldella_mgs_1020	0.00746628530257978	0.00417626107647387	1.78779179889869	DM	0.0410963822208478
Lancefieldella_mgs_1031	0.00649356350675594	0.00374079499559014	1.73587793889024	DM	0.0429040128761815
Lancefieldella_mgs_1051	0.00563157847581072	0.00337514986235123	1.66854175532449	DM	0.0376721348051312
Caviibacter_mgs_1054	0.00637822165295618	0.0629857555470757	9.87512804887911	HC	0.0267909375325742
Treponema_mgs_1066	0.00307421064721408	0.00732654769769053	2.38322891254378	HC	0.0182956082881681
Streptococcus oralis	0.440953965114527	0.588112928986106	1.33372863272328	HC	0.0268904703532341
Filifactor_mgs_1092	0.00113643480616794	0.00467189855947314	4.11101326192813	HC	0.0316890808553026
Lancefieldella_mgs_1098	0.00835929150511055	0.00485367311826237	1.72226091486425	DM	0.0393529979008107
Lancefieldella_mgs_1114	0.00666102233963005	0.00352173366040825	1.89140434284229	DM	0.0402167675933652
Eggerthia catenaformis	0.00566883939291181	0.00722681794061809	1.27483201405465	HC	0.00492955245252499
Saccharimonadaceae_mgs_1159	0.0022933784482985	0.00670972142943047	2.92569306841116	HC	0.0446388226018189
Eubacterium brachy	0.0421065177166002	0.0814043122051235	1.9332948108656	HC	0.000504827574979258
Campylobacter_mgs_1163	0.00102510136507558	0.00141654490181945	1.38185837038175	HC	0.0217825709247804
F0040_mgs_1182	0.018846634918146	0.0441617547667411	2.34321696995473	HC	0.0316890808553026
Saccharimonadaceae_mgs_1185	0.00226380876764429	0.0102094856528256	4.50987106276189	HC	0.00634244531353885
Fusobacterium_mgs_1186	0.0152245593700942	0.0259835544693117	1.70668679714643	HC	0.0143783144518164
Streptococcus_mgs_1204	0.0278612067569791	0.033563451871133	1.20466612102958	HC	0.0360520897810461
Streptococcus_mgs_1207	0.015208999384477	0.021428522447626	1.40893703168249	HC	0.0497620509631469
Lachnospiraceae_mgs_121	0.00622011749775828	0.0165316590281772	2.65777278871906	HC	0.0268028347834043
Pauljensenia_mgs_1227	0.0181933349742993	0.0122374547094948	1.4866927319603	DM	0.0108541221595165
Lancefieldella_mgs_1231	0.00724135056246673	0.00445930035839827	1.62387594027592	DM	0.0480843800527167
Lancefieldella_mgs_1233	0.00560515323909668	0.00325114325095288	1.7240560647255	DM	0.0360520897810461
Pauljensenia_mgs_1258	0.0733858690777261	0.0381729334648503	1.92245820314805	DM	0.0111396873131767
Saccharimonadaceae_mgs_125	0.00784026870067714	0.00583487814610288	1.34369022014858	DM	0.03298775581217
Saccharimonadaceae_mgs_1287	0.00329755266353809	0.00892752700115141	2.70731900656673	HC	0.0253284459671767
Gemella_mgs_1340	0.0230834372557226	0.0435794475102854	1.88790980422474	HC	0.0308368274032522
Parvimonas_mgs_1410	0.0213506957334754	0.0358418473140315	1.67872034529702	HC	0.0438324654741788
Gemella_mgs_1413	0.0265279350111047	0.0389194482862087	1.46711186792025	HC	0.0487299452058738
Granulicatella_mgs_1421	0.00981574308350372	0.0155883551312527	1.5880973043651	HC	0.0256746800907392
Streptococcus_mgs_1433	0.0201616065789344	0.0276240659792863	1.37013218024743	HC	0.0376721348051312
Gemella_mgs_1441	0.0128333635516083	0.0194593316617135	1.51630798764949	HC	0.0233836129544216
Lancefieldella_mgs_1448	0.00682738973447161	0.00399601188735718	1.70855090698617	DM	0.0288061574443966
Weeksellaceae_mgs_1491	0.0045059034641192	0.00725854749628333	1.61089724937154	HC	0.00492955245252499
Saccharimonadaceae_mgs_1497	0.00123141659541913	0.00834975295634426	6.7806077873283	HC	0.0199309568733123
Pauljensenia_mgs_1521	0.101678891516705	0.0755878237581906	1.34518	DM	0.0175327260297681
Streptococcus_mgs_1549	0.0134932108628547	0.0211998418935671	1.5711487880122	HC	0.0268904703532341
Prevotella_mgs_1554	0.0234875695035223	0.0347330923390939	1.47878614404463	HC	0.0467190183030348
Capnocytophaga leadbetteri	0.0794074727611956	0.13453625099074	1.69425176639652	HC	0.0158875717440414
Pauljensenia_mgs_1575	0.0174676395590635	0.0128077858737827	1.36382976192781	DM	0.0385048581711411
Peptoniphilus lacrimalis	0.00117255146413523	0.00147954660151116	1.2618180495833	HC	0.0322570865882687
UBA2866_mgs_1638	0.00492890984694941	0.00302585424586473	1.62893168224659	DM	0.0457397461563224
Lancefieldella_mgs_1657	0.0101618524950083	0.00594444269660918	1.70947101581194	DM	0.0487299452058738
Campylobacter_mgs_1674	0.00111691313295574	0.00280496693853573	2.51135639448774	HC	0.000546801425601097
Saccharimonadaceae_mgs_1675	0.00115773320415024	0.00817042530337893	7.05726092513335	HC	0.00777119834428994
Prevotella_mgs_173	0.00511377728441517	0.00676316431124426	1.32253790790925	HC	0.0275165770403616
Catonella_mgs_1743	0.00464951354220127	0.00592295152456018	1.2738862831134	HC	0.0438324654741788
Prevotella loescheii	0.0484257948480866	0.0654807115556985	1.35218661378949	HC	0.00214852341963902
Capnocytophaga_mgs_1762	0.0105916172851734	0.0190724457472068	1.80071137709113	HC	0.00927203165331037
Prevotella_mgs_1784	0.0146504070001307	0.0234899335893491	1.60336389215259	HC	0.00652344397412366
Streptococcus_mgs_1789	0.0186228545894594	0.0243905044754694	1.30970815232991	HC	0.0429040128761815
Saccharimonadaceae_mgs_1807	0.00127458716045195	0.00715358935892286	5.61247561632923	HC	0.0109297036916109
HOT-345_mgs_1861	0.00300585112940156	0.0155194809308504	5.16309034038564	HC	0.025084624017994
Streptococcus_mgs_1866	0.0136835165285687	0.0210752483574366	1.54019241424055	HC	0.0344911824237999
Lancefieldella_mgs_1909	0.00444304263958784	0.00295875199257123	1.50166105531769	DM	0.0485845356278935
Campylobacter_mgs_192	0.000415443803016594	0.0123648787352698	29.7630597579907	HC	0.000530737231877311
Weeksellaceae_mgs_1950	0.0174052843853923	0.0217378224478876	1.24892084303612	HC	0.0457397461563224
Pauljensenia_mgs_1959	0.0939800617312543	0.044763650841791	2.09947267400976	DM	0.00391556474691809
Lancefieldella_mgs_1970	0.00705152300814713	0.00424452746809569	1.6613210919591	DM	0.0233836129544216
Weeksellaceae_mgs_1987	0.00469828690255185	0.00675421602247544	1.43759122475192	HC	0.0344911824237999
Lancefieldella_mgs_2013	0.00534686707139104	0.00320406120327999	1.66877807013095	DM	0.0385048581711411
Filifactor alocis	0.0187011203433398	0.0287109215855247	1.53525142122032	HC	0.0179663839786646
Gemella_mgs_2041	0.0176298044984908	0.0285249555237054	1.61799613411183	HC	0.0129956360847696
Granulicatella_mgs_2042	0.00820140785560314	0.018922493497577	2.30722503144984	HC	0.0275165770403616
Parvimonas_mgs_2046	0.0285308029073067	0.039529334367952	1.38549673825788	HC	0.0457397461563224
Leptotrichia sp001274535	0.0535077107314826	0.0894932981799821	1.67253087371063	HC	0.0376721348051312
Pauljensenia_mgs_2054	0.0130889074197481	0.00937713218501306	1.39583266626734	DM	0.0337323866460235
Capnocytophaga_mgs_2078	0.0113355953050456	0.0171446170568452	1.51245846340456	HC	0.0402167675933652
Selenomonas_mgs_2122	0.00761915112778532	0.00377998270832963	2.01565766716224	DM	0.0178450305522026
Lancefieldella_mgs_2149	0.00579394269797414	0.00288314020342895	2.00959450084437	DM	0.0223054385188371
Saccharimonadaceae_mgs_2162	0.00217145340523825	0.00146508627926216	1.48213346611356	DM	0.00714433726192909
Lancefieldella_mgs_2164	0.00588023211144979	0.00368004321498602	1.59787039660406	DM	0.0376721348051312
Capnocytophaga_mgs_2174	0.00250374138452395	0.0040999293812673	1.63752111404543	HC	0.0497620509631469
Campylobacter_mgs_2186	0.00136336644847825	0.00184338798452062	1.35208548411775	HC	0.00659848670057973
Lancefieldella_mgs_2190	0.0100568818394109	0.00571500145022827	1.75973390855556	DM	0.0268050657150587
Granulicatella_mgs_2198	0.0118646225108279	0.0171147136288896	1.44249963395551	HC	0.0322570865882687
Streptococcus_mgs_2206	0.0268848109735724	0.0390955258901833	1.45418637789992	HC	0.0184093014203298
Pauljensenia_mgs_2231	0.0142316357826989	0.00927647424891981	1.53416431726268	DM	0.0068923786789825
Lancefieldella_mgs_2262	0.00850166861369093	0.00506357274387802	1.67898617117127	DM	0.0410963822208478
Saccharimonadaceae_mgs_2264	0.00309161124967034	0.00825848855907273	2.67125711874458	HC	0.0387454482589735
Saccharimonadaceae_mgs_2279	0.0025566307720182	0.00861888683237442	3.37118950718515	HC	0.0427782450763662
Pauljensenia_mgs_2322	0.133573524326795	0.110975015525583	1.20363600486276	DM	0.00536656739996959
Saccharimonadaceae_mgs_2329	0.00493271694418749	0.00244131508759666	2.02051630666138	DM	0.0461065902549173
TM7x_mgs_2357	0.000991197328425539	0.00140402977998839	1.41649875329932	HC	0.0495879357265237
Saccharimonadaceae_mgs_2367	0.00149104752057466	0.0062041779992046	4.16095256093077	HC	0.00381492772498554
F0422_mgs_2370	0.00244416725291811	0.00540173330360897	2.21005059991692	HC	0.0376721348051312
Treponemataceae_mgs_2387	0.000682563924882923	0.00274052065394206	4.01503881766405	HC	0.0205397913676408
Lachnospiraceae_mgs_2395	0.00148886410661227	0.00211279920878007	1.41906786482178	HC	0.0308368274032522
Pauljensenia_mgs_2411	0.0882395640327285	0.0266562432361699	3.31027756803315	DM	0.0162857459538718
Parvimonas_mgs_2449	0.0221272647137433	0.0321225492508983	1.45171803503335	HC	0.025084624017994
Capnocytophaga ochracea	0.0148292214644545	0.0298515707610619	2.01302346401771	HC	0.0223054385188371
Porphyromonas_mgs_2549	0.0210486478872156	0.0385421216101484	1.83109726651648	HC	0.0147434058059813
Saccharimonadaceae_mgs_254	0.00421552336172345	0.0130239723764112	3.08952679391308	HC	0.0295347867289186
Prevotella_mgs_2593	0.00673714376450308	0.00832891276974082	1.23626763223081	HC	0.0447776360911286
Capnocytophaga granulosa	0.0250408374948653	0.0943217553790784	3.76671728325458	HC	0.00833380786583788
Lancefieldella_mgs_2599	0.00535871473540044	0.00330026070599077	1.6237246729245	DM	0.0424125526754329
Streptococcus_mgs_2600	0.0131245228725335	0.0163878581697317	1.24864410911482	HC	0.0402167675933652
Prevotella_mgs_2602	0.429210899988932	0.278769598760153	1.53966179202423	DM	0.0447776360911286
Lautropia_mgs_2614	0.0176810427241299	0.00571086971945654	3.09603328261749	DM	0.0457397461563224
Pauljensenia_mgs_263	0.286008967343494	0.0532696936350392	5.36907475577006	DM	0.0368546156014756
Fusobacterium_mgs_2641	0.0293217433449986	0.0391547537816985	1.33534876562437	HC	0.0308368274032522
Haemophilus_mgs_2663	0.0104535789995855	0.0158890016468786	1.51995805910193	HC	0.0281550759168941
Lancefieldella_mgs_2666	0.00829712239984992	0.00471799523876272	1.75861186371732	DM	0.0184093014203298
Granulicatella_mgs_2686	0.00832669136693604	0.0124271555546141	1.49244820145015	HC	0.0419920581021488
Fusobacterium_mgs_2694	0.0126189588525962	0.0209801342854772	1.66258837440942	HC	0.04771567633731
Fusobacterium nucleatum	0.0392155173676518	0.0618457778222923	1.57707412712366	HC	0.0429040128761815
Pauljensenia bouchesdurhonensis	0.375178326528706	0.0418343509776192	8.96818805028004	DM	0.0171081703595878
Capnocytophaga_mgs_2726	0.010858935321863	0.017319209512452	1.59492703465892	HC	0.0133299313675051
Saccharimonadaceae_mgs_2734	0.00136270449139114	0.00207910618793623	1.52572050732272	HC	0.00159686831329475
Lancefieldella_mgs_2751	0.00731538051654615	0.00427796058009705	1.71001587779479	DM	0.0381283729456945
Johnsonella ignava	0.00391254606189768	0.00526844273810493	1.34655098106362	HC	0.0447776360911286
Lancefieldella_mgs_2772	0.00656227900032541	0.00379157386749447	1.73075330447455	DM	0.0136717174909972
Pauljensenia_mgs_2774	0.0409333477213105	0.0307323514807629	1.33193022170571	DM	0.0301468385975172
Saccharimonadaceae_mgs_2783	0.00104808412796959	0.00648949824145126	6.1917722712041	HC	0.0155412203238116
Gemella morbillorum	0.0850356355401958	0.144767665275316	1.70243527146787	HC	0.0352643480102909
Fusobacterium_mgs_2799	0.0195093763109691	0.0298357098299155	1.52930105782728	HC	0.0487299452058738
Prevotella shahii	0.0410278650447282	0.0699115738327688	1.70400223741966	HC	0.0228390608612123
Pauljensenia_mgs_2804	0.0188625558565757	0.0118613398933362	1.59025506613911	DM	0.00479111674442872
Lancefieldella_mgs_2805	0.00868031570682153	0.00492135563382584	1.76380581951024	DM	0.0490890525803585
Lancefieldella_mgs_2824	0.00460651605333461	0.00270990840629683	1.69987887510543	DM	0.0275165770403616
Lancefieldella_mgs_2844	0.00505595051245768	0.00293036940840906	1.72536284945816	DM	0.0268904703532341
Lancefieldella_mgs_2862	0.00396538102891549	0.00244334618846819	1.62293049082885	DM	0.0360520897810461
Fusobacterium_mgs_2877	0.0317243579767912	0.0418236241171093	1.31834422457679	HC	0.0419920581021488
Lachnoanaerobaculum_mgs_2879	0.00259409933964699	0.0035121765032639	1.35390979427251	HC	0.0368546156014756
Saccharimonadaceae_mgs_2895	0.00129389149364867	0.00449619618438769	3.47494067814666	HC	0.00471632294935694
Streptococcus_mgs_2931	0.0733111755959178	0.0221658139935254	3.30739830341136	DM	0.0467190183030348
Parvimonas micra	0.051606325969846	0.0994982283453728	1.92802387062994	HC	0.00358648646884462
Weeksellaceae_mgs_3012	0.00480942514998485	0.00774245838459379	1.60985110343555	HC	0.00634564658969973
Streptococcus_mgs_3019	0.0176132481130593	0.025470019274516	1.4460716791715	HC	0.0487299452058738
Weeksellaceae_mgs_3027	0.0051248606776686	0.00752920461058202	1.46915303344543	HC	0.00977517906553173
Capnocytophaga_mgs_307	0.00389740101036033	0.00696341177309862	1.78668085593143	HC	0.0245062151621526
F0040_mgs_3094	0.0463143904629175	0.0924203632451145	1.9954999368741	HC	0.0368546156014756
Fusobacterium animalis	0.0384968065226364	0.0722388386669125	1.87648912188172	HC	0.0288061574443966
Weeksellaceae_mgs_3148	0.00608308572448003	0.00958600946312787	1.57584651890587	HC	0.00479111674442872
Pauljensenia_mgs_3155	0.0125099301430873	0.00715067327206564	1.74947584194034	DM	0.0136717174909972
Saccharimonadaceae_mgs_3184	0.0128839047357844	0.0243689258927979	1.89142394270538	HC	0.00414975692251707
Pauljensenia_mgs_3205	0.141980411315127	0.0745314872959813	1.90497219988769	DM	0.0308368274032522
Pauljensenia sp000411415	0.249255690694951	0.0421099096452089	5.91916944954334	DM	0.0457397461563224
Porphyromonas_mgs_3273	0.0221578146928592	0.0443656333926286	2.0022567210532	HC	0.0147434058059813
Moraxella osloensis	0.00183454006368542	0.000594654144560851	3.0850538593996	DM	0.0461239556328535
Parvimonas_mgs_3314	0.0253933651173359	0.0598020311154133	2.35502584391963	HC	0.0438324654741788
Pauljensenia_mgs_3315	0.0294181746981564	0.0163842227441759	1.79551847881302	DM	0.00266142597611338
Parvimonas_mgs_3325	0.0160899344161898	0.0404782783677205	2.51575160722786	HC	0.0154978888624776
Weeksellaceae_mgs_3361	0.00578372595265516	0.00850244285168014	1.47006322935769	HC	0.014021132061495
Streptococcus_mgs_3365	0.115065982168644	0.181248636336007	1.57517133143977	HC	0.0315401771904244
Prevotella_mgs_3372	0.0170740143209787	0.0256515720063252	1.50237498482166	HC	0.0447776360911286
Lancefieldella_mgs_3404	0.0042000394490966	0.0026541278736462	1.58245557450352	DM	0.0457397461563224
Saccharimonadaceae_mgs_341	0.00129831024306494	0.010285671136107	7.92235229680194	HC	0.0152393533452049
F0422_mgs_3446	0.00305316812277383	0.0067173805205946	2.20013449979682	HC	0.0344911824237999
Saccharimonadaceae_mgs_3486	0.0162048659118	0.0370391239792803	2.2856791398878	HC	0.0289702054402533
Weeksellaceae_mgs_3497	0.00514247127211815	0.00801296471250812	1.5581933837829	HC	0.0143783144518164
Lachnospiraceae_mgs_3520	0.00327873981957312	0.00731324557111963	2.23050500300807	HC	0.00338113984155131
Granulicatella_mgs_3521	0.0247599512754291	0.0404803166637216	1.6349109985484	HC	0.018861637359345
Prevotella_mgs_3569	0.00917326564278516	0.033900069202438	3.69552899943551	HC	0.00634564658969973
Saccharimonadaceae_mgs_3574	0.00295123193153061	0.00427083363685159	1.44713588627939	HC	0.00134520400547394
Weeksellaceae_mgs_3575	0.00626216664802073	0.00969862357089351	1.54876484706119	HC	0.0175327260297681
F0422_mgs_3578	0.00355076302404958	0.0180432378815324	5.08151001892386	HC	0.0171081703595878
Lancefieldella_mgs_3583	0.00661476975829564	0.00389811420758724	1.69691533034634	DM	0.0497620509631469
Lachnospiraceae_mgs_38	0.00410067046303643	0.00929331445024806	2.26629145990108	HC	0.00318643531245145
Capnocytophaga_mgs_498	0.00287072165643246	0.00493803996194982	1.72013888942701	HC	0.00062167406630718
Peptoanaerobacter stomatis	0.00351141468722007	0.00707777717099711	2.01564833591343	HC	0.00338113984155131
Pauljensenia keddieii	0.0820660084778827	0.0630536665945344	1.30152634906399	DM	0.0126686957980385
Weeksellaceae_mgs_557	0.00976780667516605	0.0117684149348665	1.2048165290563	HC	0.0447776360911286
Streptococcus_mgs_564	0.0386007877912318	0.0496205282117441	1.28547967673902	HC	0.0147434058059813
Fusobacterium massiliense	0.00797872373259379	0.04052601375024	5.07926018100961	HC	0.0184093014203298
Campylobacter_mgs_599	0.000902989986020537	0.00117193132411153	1.2978342420786	HC	0.0376721348051312
Olsenella profusa	0.00160179440114254	0.00593826481438409	3.70725781670132	HC	0.00870988971327114
Prevotella_mgs_640	0.00469288648612828	0.00653482254628295	1.39249533642019	HC	0.0447776360911286
Peptostreptococcus stomatis	0.0259167677893032	0.0345232036537207	1.33207983087959	HC	0.0322570865882687
Campylobacter curvus	0.00168826663593226	0.00264682826206594	1.56777857580794	HC	0.0457397461563224
Campylobacter_mgs_696	0.00198836551821863	0.00603952898335519	3.03743397681026	HC	0.00210350736762808
Treponema_mgs_701	0.00144581853460745	0.00461481624045709	3.19183640961557	HC	0.000253566089925437
Gemella sp002871655	0.0602024114880745	0.101450327764938	1.68515388764841	HC	0.0457397461563224
W5053 sp000467935	0.00181945458450248	0.00313174847127201	1.72125674251351	HC	0.000255131973533057
Capnocytophaga sp000192225	0.0025841730196336	0.00391909564648641	1.51657633475412	HC	0.00427149981046388
Campylobacter_mgs_731	0.00228853000395608	0.00309617939937594	1.35291186657973	HC	0.0233836129544216
Peptococcaceae_mgs_752	0.0139440861799086	0.0361845391929753	2.59497386391028	HC	0.0429040128761815
Weeksellaceae_mgs_768	0.00628828918190818	0.0100577529065326	1.59944185383036	HC	0.0233836129544216
Pauljensenia_mgs_773	0.023830554365651	0.0100785951758664	2.36447182864477	DM	0.0136717174909972
Weeksellaceae_mgs_791	0.00695896172272921	0.00917222277961141	1.3180447234899	HC	0.0457397461563224
Parvimonas sp000214475	0.0228621099974224	0.038361887345091	1.67796792813157	HC	0.00479111674442872
Prevotella_mgs_819	0.00525617401972331	0.00696598046516158	1.3252948701893	HC	0.0207684087764086
Fusobacterium_mgs_835	0.0315273428696696	0.0410954772672611	1.30349	HC	0.0301468385975172
Saccharimonadaceae_mgs_837	0.00509071655111154	0.00416075998217187	1.22350642020313	DM	0.0414907169346114
Streptococcus_mgs_845	0.0147230039657135	0.0209366328262755	1.42203539950354	HC	0.0419920581021488
Campylobacter_mgs_853	0.00122292518758797	0.00165320676776796	1.35184620003506	HC	0.0410963822208478
Anaeroglobus geminatus	0.0116308573219536	0.00323499225338389	3.59532771980748	DM	0.025084624017994
Parvimonas sp000223315	0.013585134635733	0.0264810742532974	1.94926844402735	HC	0.00291327898175835
Gemella_mgs_902	0.0324148280196171	0.0485161956620045	1.49672846120433	HC	0.0315401771904244
Campylobacter_mgs_908	0.00120153752878768	0.00172434920734905	1.43511889228202	HC	0.0268050657150587
Fusobacterium_mgs_914	0.0248430788724706	0.0367573984356052	1.47958305104997	HC	0.0376721348051312
Porphyromonas_mgs_966	0.023660357308462	0.0488018679381621	2.06260063201617	HC	0.0156458389861573
Lancefieldella_mgs_977	0.00724888704329083	0.00467782015932343	1.5496292709849	DM	0.0487299452058738
F0040_mgs_980	0.0223759573109323	0.0495740629466214	2.21550578854568	HC	0.0341135482564227
Campylobacter_mgs_159	0.0119129591147679	0.032032959112632	2.68891706955682	HC	0.0410775978282961
Mean abundance(DM): Mean relative abundance in DM group
Mean abundance(HC): Mean relative abundance in HC group
FC: Fold Change,the larger mean abundance divided by the smaller mean abundance between the DM and HC groups
